# Supplementary material for: Candida albicans SR-Like Protein Kinases Regulate Different Cellular Processes: Sky1 Is Involved in Control of Ion Homeostasis, While Sky2 Is Important for Dipeptide Utilization
Source: Front Cell Infect Microbiol. 2022 May 6;12:850531. doi: 10.3389/fcimb.2022.850531 (PMC9121809; doi:10.3389/fcimb.2022.850531)
Supplement: Supplementary file 2 [file Table_1.xlsx]

## Sheet: Strains used in this study
C. albicans strains used in this study
Strain	Genotype	Parental strain	Reference
SC5314	wild type reference strain	—	1Gillum et al., 1984
sky1∆ A	sky1∆::FRT/sky1∆::FRT	SC5314	2Ramirez-Zavala et al., 2022
sky1∆ B	sky1∆::FRT/sky1∆::FRT	SC5314	2Ramirez-Zavala et al., 2022
sky2∆ A	sky2∆::FRT/sky2∆::FRT	SC5314	3Ramirez-Zavala et al., 2017
sky2∆ B	sky2∆::FRT/sky2∆::FRT	SC5314	3Ramirez-Zavala et al., 2017
sky1∆ sky2∆ A	sky1∆::FRT/sky1∆::FRT sky2∆::FRT/sky2∆::FRT	sky1∆ A	This study
sky1∆ sky2∆ B	sky1∆::FRT/sky1∆::FRT sky2∆::FRT/sky2∆::FRT	sky1∆ B	This study
sky1∆ + SKY1 A	sky1∆::FRT/SKY1-FRT	sky1∆ A	This study
sky1∆ + SKY1 B	sky1∆::FRT/SKY1-FRT	sky1∆ B	This study
sky2∆ + SKY2 A	sky2∆::FRT/SKY2-FRT	sky2∆ A	This study
sky2∆ + SKY2 B	sky2∆::FRT/SKY2-FRT	sky2∆ B	This study
hrk1∆ A	hrk1∆::FRT/hrk1∆::FRT	SC5314	2Ramirez-Zavala et al., 2022
hrk1∆ B	hrk1∆::FRT/hrk1∆::FRT	SC5314	2Ramirez-Zavala et al., 2022
ptr22∆ A	ptr22∆::FRT/ptr22∆::FRT	SC5314	4Dunkel et al., 2013
ptr22∆ B	ptr22∆::FRT/ptr22∆::FRT	SC5314	4Dunkel et al., 2013
WT + PTR22OE A	ADH1/adh1::PADH1-PTR22-caSAT1	SC5314	This study
WT + PTR22OE B	ADH1/adh1::PADH1-PTR22-caSAT1	SC5314	This study
sky2∆ + PTR22OE A	sky2∆::FRT/sky2∆::FRT ADH1/adh1::PADH1-PTR22-caSAT1	sky2∆	This study
sky2∆ + PTR22OE B	sky2∆::FRT/sky2∆::FRT ADH1/adh1::PADH1-PTR22-caSAT1	sky2∆	This study
C. glabrata strains used in this study
Strain	Genotype	Parental strain	Reference
ATCC2001	wild type strain	—	American Type Culture Collection
sky1∆ A	CAGL0F03905g::U1-BC up7G6-U2-prom_agTEF-NAT1-term_agTEF-D2-BC dn 7G6-D1	ATCC2001	This study
sky1∆ B	CAGL0F03905g::U1-BC up7G6-U2-prom_agTEF-NAT1-term_agTEF-D2-BC dn 7G6-D1	ATCC2001	This study
The NAT1 cassette (U1-BC up7G6-U2-prom_agTEF-NAT1-term_agTEF-D2-BC dn7G6-D1) was obtained from the C. glabrata barcoded deletion mutant library (strain 7G6) constructed by 5Schwarzmüller et al. 2014 .
The recycled barcodes are BC_UP_G6: 5’-AGAGATTCGCTTAACGCCCG-3’ and BC_DN_G6: 5’-ATTCCGAGCGGCAGCGATAT-3’.
S. cerevisiae strains used in this study
Strain	Genotype	Parental strain	Reference
BY4741 (Y00000)	wild type strain; MATa; his3Δ; leu2Δ; met15Δ; ura3Δ	—	Euroscarf
sky1∆ (YMR216C)	BY4741, MATa, his3Δ; leu2Δ; met15Δ; ura3Δ; YMR216c::kanMX4	BY4741	Euroscarf
BY4741	wild type strain; MATa; his3Δ/HIS3; leu2Δ/LEU2; met15Δ/MET15; ura3Δ/URA3	BY4741	This study
sky1∆	BY4741 pHLUM; MATa; his3Δ/HIS3; leu2Δ/LEU2; met15Δ/MET15; ura3Δ/URA3; YMR216c::kanMX4	sky1∆ (YMR216C)	This study
1Gillum AM, Tsay EY, Kirsch DR. Isolation of the Candida albicans gene for orotidine-5'-phosphate decarboxylase by complementation of S. cerevisiae ura3 and E. coli pyrF mutations. Mol Gen Genet. 1984;198(2):179-82. doi: 10.1007/BF00328721. PMID: 6394964.
2Ramírez-Zavala B, Krüger I, Dunker C, Jacobsen ID, Morschhäuser J. The protein kinase Ire1 has a Hac1-independent essential role in iron uptake and virulence of Candida albicans. PLoS Pathog. 2022 Feb2;18(2):e1010283. doi: 10.1371/journal.ppat.1010283.
3Ramírez-Zavala B, Mottola A, Haubenreißer J, Schneider S, Allert S, Brunke S, Ohlsen K, Hube B, Morschhäuser J. The Snf1-activating kinase Sak1 is a key regulator of metabolic adaptation and in vivo fitness of Candida albicans. Mol Microbiol. 2017 Jun;104(6):989-1007. doi: 10.1111/mmi.13674. Epub 2017 Apr 18. PMID: 28337802.
4Dunkel N, Hertlein T, Franz R, Reuß O, Sasse C, Schäfer T, Ohlsen K, Morschhäuser J. Roles of different peptide transporters in nutrient acquisition in Candida albicans. Eukaryot Cell. 2013 Apr;12(4):520-8. doi: 10.1128/EC.00008-13. Epub 2013 Feb 2. PMID: 23376942; PMCID: PMC3623439.
5Schwarzmüller T, Ma B, Hiller E, Istel F, Tscherner M, Brunke S et al. Systematic phenotyping of a large-scale Candida glabrata deletion collection reveals novel antifungal tolerance genes. PLoS Pathog. 2014 Jun 19;10(6):e1004211. doi: 10.1371/journal.ppat.1004211. PMID: 24945925; PMCID: PMC4063973.

## Sheet: Primers used in this study
Primers used in this study
Primer	Sequence 5’ à 3’	Application	Reference
C. glabrata
U1 fwd	ccgctgctaggcgcgccgtg	Fragment amplification of NAT1 cassette	This study
D1 rev	GCAGGGATGCGGCCGCTGAC	Fragment amplification of NAT1 cassette	This study
CgSky1-fwd-pUC19	CCGGGGATCCTCTAGTCAGAAGTAGCGATGACTTTGAAAC	Fragment amlification for CgSKY1 5‘ flank	This study
CgSky1- rev-PUC19	GCCTGCAGGTCGACTATTACATCGGAGTTTTCTGATTTTG	Fragment amlification for CgSKY1 3‘ flank	This study
CgSky1-U1-flank-BC	CGCGCCTAGCAGCGGTTTGACCAGTTTCTATTTGTATCTC	Fragment amlification for CgSKY1 5‘ flank	This study
CgSky1- D1-flank BC	CGGCCGCATCCCTGCGTTTGCGTCTCTAACAAATAAACTG	Fragment amlification for CgSKY1 3‘ flank	This study
pUC19 ampl rev	CTAGAGGATCCCCGGGTACC	Amplication vector pUC19	This study
pUC19 ampl fwd	AGTCGACCTGCAGGCATGCAAGC	Amplication vector pUC19	This study
CgSky1-fwd	TCAGAAGTAGCGATGACTTTGAAAC	Amplification deletion construct	This study
CgSky1-rev	ATTACATCGGAGTTTTCTGATTTTG	Amplification deletion construct	This study
CgSky1-fwd-5'UTR	GCCGACTAGGTCTCTGATTC	Ctrl primer	This study
CgSky1-rev-3'UTR	AGCCAACGAGTATGGTTTAG	Ctrl primer	This study
NAT up rev	GAACCATCCAAAGCTTCAATAG	Ctrl primer	This study
NAT dn fwd	TTGTGGTTGGAAGTTACCAATG	Ctrl primer	This study
puC19 MCS fwd	GGCGATTAAGTTGGGTAACG	Sequencing primer pUC19	This study
puC19 MCS rev	TGGAATTGTGAGCGGATAAC	Sequencing primer pUC19	This study
C. albicans
SKY1.01	AATTGAGCTCCATTCATCACAAATCTTAAATTC	SKY1 deletion, upstream sequence/ SKY1 complementation, complete ORF plus upstream and downstream sequences	1Ramirez-Zavala et al., 2022
SKY1.02	TGTTCCGCGGAAACAAATGATCAAAAGA	SKY1 deletion, upstream sequence	1Ramirez-Zavala et al., 2022
SKY1.03	TATCACTCGAGTCAAAAAAAAAATTACAGTTTACG	SKY1 deletion, downstream sequence	1Ramirez-Zavala et al., 2022
SKY1.04	AATCGGGCCCAATTCTATCTAAGGATTTC	SKY1 deletion, downstream sequence	1Ramirez-Zavala et al., 2022
SKY1.05	AATCCCGCGGAATTCTATCTAAGGATTTC	SKY1 complementation, complete ORF plus upstream and downstream sequences	This study
HRK1.01	CAGTTGAGCTCTTAATTTAGTGAGTCTTCTA	HRK1 deletion, upstream sequence	1Ramirez-Zavala et al., 2022
HRK1.02	GTTTCCGCGGCATGATGAATGGAAAAA	HRK1 deletion, upstream sequence	1Ramirez-Zavala et al., 2022
HRK1.03	AGGCCTCGAGGCATATAGTTATGTAGT	HRK1 deletion, downstream sequence	1Ramirez-Zavala et al., 2022
HRK1.04	TATAGGGCCCACACGGATTTTACTGCT	HRK1 deletion, downstream sequence	1Ramirez-Zavala et al., 2022
35.01	GAAGGAGCTCTCCGTTTTCCCTTTTTAAA	SKY2 (orf19.35) deletion, upstream sequence/ SKY2 complementation, complete ORF plus upstream and downstream sequences	2Ramirez-Zavala et al., 2017
35.02	CATTCCGCGGTTAGCAAGTGATATCAC	SKY2 (orf19.35) deletion, upstream sequence	2Ramirez-Zavala et al., 2017
35.03	TGATGATTTCTCGAGTTATACATGTGAATGTAAAA	SKY2 (orf19.35) deletion, upstream sequence	2Ramirez-Zavala et al., 2017
35.04	AGTGGGGCCCAAACTTGTTTGTTTGAATTA	SKY2 (orf19.35) deletion, upstream sequence	2Ramirez-Zavala et al., 2017
35.05	AGTGCCGCGGAAACTTGTTTGTTTGAATTA	SKY2 complementation, complete ORF plus upstream and downstream sequences	This study
PTR225	TTAAGTCGACAATGTCCACAGAAGAGAAACATC	PTR22 overexpression	3Dunkel et al., 2013
PTR226	TATAGATCTCCTATGCAATGGATTTGCG	PTR22 overexpression	3Dunkel et al., 2013
Grey and green coloring corresponds to sequence overlaps required for PCR-based homologous recombination of these fragments into the vector pUC19.
Restriction sites introduced into the primers are underlined.
1Ramírez-Zavala B, Krüger I, Dunker C, Jacobsen ID, Morschhäuser J. The protein kinase Ire1 has a Hac1-independent essential role in iron uptake and virulence of Candida albicans. PLoS Pathog. 2022 Feb2;18(2):e1010283. doi: 10.1371/journal.ppat.1010283.
2Ramírez-Zavala B, Mottola A, Haubenreißer J, Schneider S, Allert S, Brunke S, Ohlsen K, Hube B, Morschhäuser J. The Snf1-activating kinase Sak1 is a key regulator of metabolic adaptation and in vivo fitness of Candida albicans. Mol Microbiol. 2017 Jun;104(6):989-1007. doi: 10.1111/mmi.13674. Epub 2017 Apr 18. PMID: 28337802.
3Dunkel N, Hertlein T, Franz R, Reuß O, Sasse C, Schäfer T, Ohlsen K, Morschhäuser J. Roles of different peptide transporters in nutrient acquisition in Candida albicans. Eukaryot Cell. 2013 Apr;12(4):520-8. doi: 10.1128/EC.00008-13. Epub 2013 Feb 2. PMID: 23376942; PMCID: PMC3623439.
