# Supplementary material for: Candida albicans SR-Like Protein Kinases Regulate Different Cellular Processes: Sky1 Is Involved in Control of Ion Homeostasis, While Sky2 Is Important for Dipeptide Utilization
Source: Front Cell Infect Microbiol. 2022 May 6;12:850531. doi: 10.3389/fcimb.2022.850531 (PMC9121809; doi:10.3389/fcimb.2022.850531)
Supplement: Supplementary file 3 [file Table_2.xlsx]

## Sheet: Sheet1
					Phosphorylation status
Master protein description	Master protein name	Modifications in Master proteins	Protein abundance log4 fold change	ratio-adjusted p-value (p-value/log4ratio)	sky1∆-Phos-1	sky1∆-Phos-2	sky1∆-Phos-3	sky1∆-Ref-1	sky1∆-Ref-2	sky1∆-Ref-3	WT- Phos-1	WT- Phos-2	WT- Phos-3	WT- Ref-1	WT- Ref-2	WT- Ref-3
FG-nucleoporin OS=Candida albicans (strain SC5314 / ATCC MYA-2876) OX=237561 GN=orf19.5710 PE=4 SV=1	orf19.5710	A0A1D8PQ58 1xPhospho [T/S]	1761.36	0.0271573	0	1	1	0	0	0	0	0	0	0	0	0
Bud22p OS=Candida albicans (strain SC5314 / ATCC MYA-2876) OX=237561 GN=BUD22 PE=4 SV=1	Bud22	A0A1D8PRR2 1xPhospho [S311(99.5)]	1619.98	0.00324292	0	1	1	0	0	0	0	0	0	0	0	0
Zn(2+) transporter OS=Candida albicans (strain SC5314 / ATCC MYA-2876) OX=237561 GN=orf19.1534 PE=4 SV=1	orf19.1534	A0A1D8PGH6 1xPhospho [S239(100)]	1427.9	0.00490005	1	1	1	0	0	0	0	1	1	0	0	0
Zuotin OS=Candida albicans (strain SC5314 / ATCC MYA-2876) OX=237561 GN=ZUO1 PE=4 SV=1	Zuo1	Q5AF98 1xPhospho [S76(100)]	751.534	0.000470667	1	1	1	0	0	0	0	0	0	0	0	0
Vacuolar protein sorting-associated protein OS=Candida albicans (strain SC5314 / ATCC MYA-2876) OX=237561 GN=VPS13 PE=3 SV=1	Vps13	A0A1D8PMH5 2xPhospho [S1675(100); S1678(100)]	601.617	6.03469e-05	0	1	1	0	0	0	0	0	0	0	0	0
Ribosome biogenesis protein ERB1 OS=Candida albicans (strain SC5314 / ATCC MYA-2876) OX=237561 GN=ERB1 PE=3 SV=2	Erb1	Q59VP7 1xPhospho [S581(100)]	527.634	0.0121672	0	1	1	0	0	0	0	0	1	0	0	0
Rax1p OS=Candida albicans (strain SC5314 / ATCC MYA-2876) OX=237561 GN=RAX1 PE=4 SV=1	Rax1	Q5ANJ8 3xPhospho [T252(100); S253(98.3); S256(98.3)]	469.677	0.000101674	1	1	1	0	0	0	0	0	0	0	0	0
Origin recognition complex subunit 6 OS=Candida albicans (strain SC5314 / ATCC MYA-2876) OX=237561 GN=orf19.3289 PE=3 SV=1	orf19.3289	Q5A945 2xPhospho [S133(100); S135(100)]	294.871	0.00706893	1	1	1	0	0	0	0	1	1	0	0	0
RanBD1 domain-containing protein OS=Candida albicans (strain SC5314 / ATCC MYA-2876) OX=237561 GN=orf19.3583 PE=4 SV=1	orf19.3583	A0A1D8PHF9 1xPhospho [S70(100)]	293.35	0.0431512	0	1	1	0	0	0	0	0	0	0	0	0
MHD domain-containing protein OS=Candida albicans (strain SC5314 / ATCC MYA-2876) OX=237561 GN=orf19.5671 PE=4 SV=1	of19.5671	A0A1D8PL12 2xPhospho [S328(100); S329(100)]	264.258	0.0135645	1	1	1	0	0	0	0	0	0	0	0	0
Putative serine/threonine protein kinase OS=Candida albicans (strain SC5314 / ATCC MYA-2876) OX=237561 GN=orf19.6980 PE=4 SV=1	orf19.6980	A0A1D8PK98 2xPhospho [S14(99.1); S15(100)]	238.35	0.00390699	1	1	0	0	0	0	0	0	0	0	0	0
Uncharacterized protein OS=Candida albicans (strain SC5314 / ATCC MYA-2876) OX=237561 GN=orf19.3469 PE=4 SV=1	orf19.3469	A0A1D8PPV3 2xPhospho [S131(99.3); T/S]	220.111	0.0169778	0	1	1	0	0	0	0	0	0	0	0	0
DNA-directed RNA polymerase I subunit OS=Candida albicans (strain SC5314 / ATCC MYA-2876) OX=237561 GN=RPA34 PE=4 SV=1	Rpa34	Q5AP67 1xPhospho [S181(100)]	176.199	0.0273036	0	1	1	0	0	0	0	0	0	0	0	0
PH domain-containing protein OS=Candida albicans (strain SC5314 / ATCC MYA-2876) OX=237561 GN=orf19.4043 PE=4 SV=1	orf19.4043	Q5AJX7 1xPhospho [S683(100)]	176.109	0.0382927	1	1	0	0	0	0	0	0	0	0	0	0
UBX domain-containing protein OS=Candida albicans (strain SC5314 / ATCC MYA-2876) OX=237561 GN=orf19.4430 PE=4 SV=1	orf19.4430	Q59WE0 1xPhospho [S190(100)]	170.876	0.00657374	1	1	1	0	0	0	0	0	0	0	0	0
Origin recognition complex subunit 6 OS=Candida albicans (strain SC5314 / ATCC MYA-2876) OX=237561 GN=orf19.3289 PE=3 SV=1	orf19.3289	Q5A945 3xPhospho [S99(100); T103(99.2); S107(99.2)]	167.335	0.000344902	1	1	1	0	0	0	1	1	0	0	0	0
Uncharacterized protein OS=Candida albicans (strain SC5314 / ATCC MYA-2876) OX=237561 GN=orf19.1999 PE=4 SV=1	orf19.1999	Q5AD68 3xPhospho [S106(100); S107(100); S111(100)]	158.302	0.00110552	1	1	0	0	0	0	0	0	0	0	0	0
Uncharacterized protein OS=Candida albicans (strain SC5314 / ATCC MYA-2876) OX=237561 GN=orf19.7450 PE=4 SV=1	orf19.7450	A0A1D8PKJ5 2xPhospho [S209(98.9); S210(100)]	156.555	0.00112419	1	1	0	0	0	0	0	0	0	0	0	0
Uncharacterized protein OS=Candida albicans (strain SC5314 / ATCC MYA-2876) OX=237561 GN=CAALFM_CR05100WA PE=4 SV=1	orf19.643	A0A1D8PSZ1 1xPhospho [S229(100)]	112.101	0.0262699	0	1	1	0	0	0	0	0	0	0	0	0
Origin recognition complex subunit 6 OS=Candida albicans (strain SC5314 / ATCC MYA-2876) OX=237561 GN=orf19.3289 PE=3 SV=1	orf19.3289	Q5A945 2xPhospho [S119(99.4); T120(100)]	107.797	0.0314691	1	1	1	0	0	0	1	1	0	0	0	0
FG-nucleoporin OS=Candida albicans (strain SC5314 / ATCC MYA-2876) OX=237561 GN=orf19.5710 PE=4 SV=1	of19.5710	A0A1D8PQ58 1xPhospho [S50(100)]	107.691	0.0353644	1	0	1	0	0	0	1	1	1	0	0	0
Bromo domain-containing protein OS=Candida albicans (strain SC5314 / ATCC MYA-2876) OX=237561 GN=orf19.3949 PE=4 SV=1	orf19.3949	A0A1D8PP04 1xPhospho [S107(100)]	104.974	0.0476884	0	1	1	0	0	0	0	0	0	0	0	0
Ent3p OS=Candida albicans (strain SC5314 / ATCC MYA-2876) OX=237561 GN=ENT3 PE=4 SV=1	Ent3	A0A1D8PGL6 1xPhospho [S274(100)]	103.605	0.000290849	1	0	1	0	0	0	0	0	0	0	0	0
Transcription factor IRO1 OS=Candida albicans (strain SC5314 / ATCC MYA-2876) OX=237561 GN=IRO1 PE=2 SV=1	Iro1	Q5AJ77 1xPhospho [S/T/Y]	102.229	0.0403163	1	0	1	0	0	0	0	0	0	0	0	0
Pyruvate kinase OS=Candida albicans (strain SC5314 / ATCC MYA-2876) OX=237561 GN=CDC19 PE=1 SV=3	Cdc19	P46614 3xPhospho [S/Y]	87.4107	0.0369251	0	0	0	1	0	1	0	0	0	0	0	0
Serine/threonine-protein phosphatase OS=Candida albicans (strain SC5314 / ATCC MYA-2876) OX=237561 GN=PPZ1 PE=3 SV=1	Ppz1	Q59U06 2xPhospho [T/S]	87.3862	0.00337622	0	1	1	0	0	0	0	0	0	0	0	0
Uncharacterized protein OS=Candida albicans (strain SC5314 / ATCC MYA-2876) OX=237561 GN=CAALFM_CR02670CA PE=4 SV=1	orf19.2826	Q5A217 2xPhospho [T448(100); T461(100)]	71.9175	0.014944	1	1	0	0	0	0	0	0	1	0	0	0
Phospholipid-transporting ATPase OS=Candida albicans (strain SC5314 / ATCC MYA-2876) OX=237561 GN=orf19.2680 PE=3 SV=1	orf19.2680	A0A1D8PLQ7 1xPhospho [S992(100)]	69.275	0.0309143	1	1	1	0	0	0	1	1	0	0	0	0
B30.2/SPRY domain-containing protein OS=Candida albicans (strain SC5314 / ATCC MYA-2876) OX=237561 GN=orf19.7193 PE=4 SV=1	orf19.7193	A0A1D8PRG7 2xPhospho [T/S/Y]	67.4377	0.00440544	1	1	0	0	0	0	0	0	0	0	0	0
Mlp1p OS=Candida albicans (strain SC5314 / ATCC MYA-2876) OX=237561 GN=MLP1 PE=4 SV=1	Mlp1	A0A1D8PL86 1xPhospho [S75(100)]	49.7899	0.0413799	0	1	1	0	0	0	0	0	0	0	0	0
Actin cytoskeleton-regulatory complex protein SLA1 OS=Candida albicans (strain SC5314 / ATCC MYA-2876) OX=237561 GN=SLA1 PE=1 SV=1	Sla1	Q5ALV2 1xPhospho [T181(100)]	48.4365	0.0321806	1	0	1	0	0	0	0	0	0	0	0	0
Altered inheritance of mitochondria protein 21 OS=Candida albicans (strain SC5314 / ATCC MYA-2876) OX=237561 GN=AIM21 PE=3 SV=2	Aim21	Q5AP87 1xPhospho [S83(100)]	43.1675	0.0235159	1	1	1	0	0	0	1	1	0	0	0	0
Dot6p OS=Candida albicans (strain SC5314 / ATCC MYA-2876) OX=237561 GN=DOT6 PE=4 SV=1	Dot6	A0A1D8PS02 2xPhospho [S246(100); S247(100)]	41.1524	0.00288936	1	1	1	0	0	0	0	1	0	0	0	0
Adherence factor OS=Candida albicans (strain SC5314 / ATCC MYA-2876) OX=237561 GN=ADF1 PE=4 SV=2	Adf1	P46589 1xPhospho [S208(99.4)]	37.6848	5.55517e-05	0	1	1	0	0	0	0	0	0	0	0	0
Mlp1p OS=Candida albicans (strain SC5314 / ATCC MYA-2876) OX=237561 GN=MLP1 PE=4 SV=1	Mlp1	A0A1D8PL86 2xPhospho [S75(100); S89(100)]	36.8049	0.0245923	0	1	1	0	0	0	0	0	0	0	0	0
Transcription factor IRO1 OS=Candida albicans (strain SC5314 / ATCC MYA-2876) OX=237561 GN=IRO1 PE=2 SV=1	Iro1	Q5AJ77 3xPhospho [T326(100); S330(100); S333(100)]	34.9676	1.36463e-05	1	1	1	0	0	0	0	0	0	0	0	0
Transcription factor TBF1 OS=Candida albicans (strain SC5314 / ATCC MYA-2876) OX=237561 GN=TBF1 PE=1 SV=2	Tbf1	Q5AHJ5 2xPhospho [T138(100); S/T/Y]	32.3998	0.0294158	0	1	1	0	0	0	0	0	0	0	0	0
Dot6p OS=Candida albicans (strain SC5314 / ATCC MYA-2876) OX=237561 GN=DOT6 PE=4 SV=1	Dot6	A0A1D8PS02 2xPhospho [S247(99.3); S251(100)]	31.7794	0.00547638	1	1	0	0	0	0	0	0	0	0	0	0
Lrg1p OS=Candida albicans (strain SC5314 / ATCC MYA-2876) OX=237561 GN=LRG1 PE=4 SV=1	Lrg1	A0A1D8PRQ6 1xPhospho [S900(100)]	31.7004	0.0457721	0	1	1	0	0	0	0	0	0	0	0	0
Altered inheritance of mitochondria protein 21 OS=Candida albicans (strain SC5314 / ATCC MYA-2876) OX=237561 GN=AIM21 PE=3 SV=2	Aim21	Q5AP87 1xPhospho [T434(100)]	30.6431	0.0356103	1	1	1	0	0	0	1	1	1	0	0	0
Uncharacterized protein OS=Candida albicans (strain SC5314 / ATCC MYA-2876) OX=237561 GN=CAALFM_CR09140CA PE=4 SV=1	orf19.7310	A0A1D8PTW2 1xPhospho [S639(100)]	29.9125	0.0124002	1	0	1	0	0	0	0	0	0	0	0	0
Stb3p OS=Candida albicans (strain SC5314 / ATCC MYA-2876) OX=237561 GN=STB3 PE=4 SV=1	Stb3	Q59SE2 1xPhospho [S449(98.1)]	29.843	0.0317309	1	1	0	0	0	0	0	0	1	0	0	0
Phosphatidylinositol-3-phosphate-binding ubiquitin-protein ligase OS=Candida albicans (strain SC5314 / ATCC MYA-2876) OX=237561 GN=CAALFM_CR09750CA PE=4 SV=1	orf19.7547	A0A1D8PU28 1xPhospho [S184(98.2)]	29.0808	0.00262659	1	0	1	0	0	0	0	0	1	0	0	0
Transcriptional regulator OS=Candida albicans (strain SC5314 / ATCC MYA-2876) OX=237561 GN=SWI6 PE=4 SV=1	Swi6	A0A1D8PED2 1xPhospho [S209(99.4)]	28.8089	0.0226411	0	1	1	0	0	0	0	0	0	0	0	0
Uncharacterized protein OS=Candida albicans (strain SC5314 / ATCC MYA-2876) OX=237561 GN=orf19.7116 PE=4 SV=1	orf19.7116	A0A1D8PQH1 1xPhospho [S296(100)]	28.7935	0.00636384	1	1	1	0	0	0	0	0	0	0	0	0
Serine/threonine protein kinase OS=Candida albicans (strain SC5314 / ATCC MYA-2876) OX=237561 GN=NPR1 PE=4 SV=1	Npr1	A0A1D8PDY7 1xPhospho [S58(99.5)]	28.7584	0.00836118	1	1	0	0	0	0	0	0	0	0	0	0
Vacuolar transporter chaperone OS=Candida albicans (strain SC5314 / ATCC MYA-2876) OX=237561 GN=VTC3 PE=4 SV=1	Vtc3	A0A1D8PSJ6 2xPhospho [S536(99.2); S540(100)]	27.7489	0.0136871	1	1	0	0	0	0	0	0	0	0	0	0
Histone-lysine N-methyltransferase, H3 lysine-4 specific OS=Candida albicans (strain SC5314 / ATCC MYA-2876) OX=237561 GN=SET1 PE=3 SV=1	Set1	Q5ABG1 1xPhospho [S697(99.3)]	27.7269	0.0486625	0	1	1	0	0	0	0	0	0	0	0	0
Actin cytoskeleton-regulatory complex protein PAN1 OS=Candida albicans (strain SC5314 / ATCC MYA-2876) OX=237561 GN=PAN1 PE=3 SV=2	Pan1	Q5AHB1 2xPhospho [S1232(65.9); S1233(65.9)]	27.6292	0.00362501	1	0	1	0	0	0	0	0	0	0	0	0
Origin recognition complex subunit 2 OS=Candida albicans (strain SC5314 / ATCC MYA-2876) OX=237561 GN=orf19.5358 PE=3 SV=1	orf19.5358	Q5A5P1 3xPhospho [S179(97.7); S180(100); S181(100)]	25.9705	0.000820122	1	1	0	0	0	0	0	0	0	0	0	0
Stb3p OS=Candida albicans (strain SC5314 / ATCC MYA-2876) OX=237561 GN=STB3 PE=4 SV=1	Stb3	Q59SE2 2xPhospho [S336(99.5); S337(99.5)]	25.149	2.2322e-05	1	1	1	0	0	0	1	1	0	0	0	0
Leucine-responsive transcriptional regulator OS=Candida albicans (strain SC5314 / ATCC MYA-2876) OX=237561 GN=LEU3 PE=4 SV=1	Leu3	A0A1D8PND3 2xPhospho [T238(97.7); T245(100)]	24.9361	0.00298624	1	1	1	0	0	0	0	0	1	0	0	0
AP complex subunit beta OS=Candida albicans (strain SC5314 / ATCC MYA-2876) OX=237561 GN=APL1 PE=3 SV=1	Apl1	A0A1D8PFU6 2xPhospho [S688(100); S691(100)]	23.6974	0.00279424	1	1	1	0	0	0	0	0	1	0	0	0
Enolase 1 OS=Candida albicans (strain SC5314 / ATCC MYA-2876) OX=237561 GN=ENO1 PE=2 SV=1	Eno1	P30575 1xPhospho [S/Y]	23.5543	0.0220493	0	0	0	1	1	1	0	0	0	0	0	0
Vacuolar protein sorting-associated protein 27 OS=Candida albicans (strain SC5314 / ATCC MYA-2876) OX=237561 GN=VPS27 PE=3 SV=2	Vps27	Q5ABD9 1xPhospho [S/T/Y]	23.3303	0.000997806	1	1	1	0	0	0	1	1	1	0	0	0
Dolichyl-phosphate-mannose--protein mannosyltransferase 2 OS=Candida albicans (strain SC5314 / ATCC MYA-2876) OX=237561 GN=PMT2 PE=1 SV=1	Pmt2	Q5ADM9 1xPhospho [S25(100)]	22.5124	0.00746477	1	1	1	0	0	0	0	0	0	0	0	0
FG-nucleoporin OS=Candida albicans (strain SC5314 / ATCC MYA-2876) OX=237561 GN=orf19.5710 PE=4 SV=1	orf19.5710	A0A1D8PQ58 1xPhospho [S163(99.6)]	22.4936	0.0391771	1	1	1	0	0	0	1	1	1	0	0	0
Stb3p OS=Candida albicans (strain SC5314 / ATCC MYA-2876) OX=237561 GN=STB3 PE=4 SV=1	Stb3	Q59SE2 1xPhospho [S]	21.8826	0.0286958	1	1	1	0	0	0	0	0	1	0	0	0
Calmodulin-dependent protein kinase OS=Candida albicans (strain SC5314 / ATCC MYA-2876) OX=237561 GN=CMK2 PE=3 SV=1	Cmk2	Q59XV1 1xPhospho [S357(100)]	21.4653	0.00125247	1	1	1	0	0	0	0	0	0	0	0	0
Uncharacterized protein OS=Candida albicans (strain SC5314 / ATCC MYA-2876) OX=237561 GN=orf19.3475 PE=4 SV=1	orf19.3475	A0A1D8PPV6 1xPhospho [S151(100)]	21.3912	0.0127879	1	0	1	0	0	0	0	0	0	0	0	0
Choline-phosphate cytidylyltransferase OS=Candida albicans (strain SC5314 / ATCC MYA-2876) OX=237561 GN=PCT1 PE=3 SV=1	Pct1	Q59SI6 4xPhospho [S47(97.5); S51(100); S52(100); T60(100)]	19.0648	0.0369386	0	1	1	0	0	0	0	0	0	0	0	0
DNA helicase OS=Candida albicans (strain SC5314 / ATCC MYA-2876) OX=237561 GN=CAALFM_CR02970CA PE=3 SV=1	orf19.2857	A0A1D8PSC6 1xPhospho [S77(100)]	18.4756	0.000604102	1	1	1	0	0	0	0	0	0	0	0	0
Oligopeptide transporter OS=Candida albicans (strain SC5314 / ATCC MYA-2876) OX=237561 GN=OPT1 PE=3 SV=1	Opt1	A0A1D8PS46 1xPhospho [S9(100)]	18.2758	0.00423821	1	1	1	0	0	0	0	0	0	0	0	0
Ltv1p OS=Candida albicans (strain SC5314 / ATCC MYA-2876) OX=237561 GN=LTV1 PE=3 SV=1	Ltv1	A0A1D8PUB0 1xPhospho [S241(100)]	18.1481	0.0013374	1	1	1	0	0	0	1	1	1	0	0	0
Axl2p OS=Candida albicans (strain SC5314 / ATCC MYA-2876) OX=237561 GN=AXL2 PE=4 SV=1	Axl2	A0A1D8PM01 1xPhospho [S641(100)]	17.8719	0.0273813	1	1	0	0	0	0	0	0	0	0	0	0
Actin-regulating kinase PRK1 OS=Candida albicans (strain SC5314 / ATCC MYA-2876) OX=237561 GN=PRK1 PE=1 SV=2	Prk1	Q5A961 1xPhospho [S/T/Y]	17.4172	0.03865	1	1	1	0	0	0	1	1	1	0	0	0
Uncharacterized protein OS=Candida albicans (strain SC5314 / ATCC MYA-2876) OX=237561 GN=orf19.5070 PE=4 SV=1	orf19.5070	A0A1D8PE74 2xPhospho [S359(100); S/T]	15.5798	0.000891053	1	1	0	0	0	0	0	0	0	0	0	0
Protein transport protein sec16 OS=Candida albicans (strain SC5314 / ATCC MYA-2876) OX=237561 GN=orf19.4346 PE=3 SV=1	orf19.4346	A0A1D8PNM2 2xPhospho [S1244(100); S1245(100)]	15.184	0.0445334	1	1	0	0	0	0	0	1	0	0	0	0
Bromo domain-containing protein OS=Candida albicans (strain SC5314 / ATCC MYA-2876) OX=237561 GN=orf19.3949 PE=4 SV=1	orf19.3949	A0A1D8PP04 1xPhospho [T1180(100)]	15.1403	0.00926513	1	1	1	0	0	0	1	1	0	0	0	0
Uncharacterized protein OS=Candida albicans (strain SC5314 / ATCC MYA-2876) OX=237561 GN=orf19.6874 PE=4 SV=1	orf19.6874	Q59T43 3xPhospho [S504(100); S507(100); S511(100)]	15.0787	0.000608898	0	1	1	0	0	0	0	0	0	0	0	0
Uncharacterized protein OS=Candida albicans (strain SC5314 / ATCC MYA-2876) OX=237561 GN=CAALFM_CR02930WA PE=4 SV=1	orf19.2850	A0A1D8PSB8 1xPhospho [S1485(100)]	14.8976	0.00709528	1	1	1	0	0	0	0	0	0	0	0	0
Decapping enzyme complex catalytic subunit OS=Candida albicans (strain SC5314 / ATCC MYA-2876) OX=237561 GN=DCP2 PE=3 SV=1	Dcp2	A0A1D8PTQ2 2xPhospho [S463(100); S467(100)]	14.842	0.00670777	1	1	1	0	0	0	0	0	0	0	0	0
FHA domain-containing protein OS=Candida albicans (strain SC5314 / ATCC MYA-2876) OX=237561 GN=orf19.419 PE=4 SV=1	orf19.419	A0A1D8PDJ0 1xPhospho [S291(100)]	14.7115	0.0253758	1	1	1	0	0	0	1	1	1	0	0	0
ERCC4 domain-containing protein OS=Candida albicans (strain SC5314 / ATCC MYA-2876) OX=237561 GN=orf19.3648 PE=4 SV=1	orf19.3648	A0A1D8PPF7 1xPhospho [S128(100)]	14.5893	0.0331256	1	1	1	0	0	0	1	1	1	0	0	0
Mediator of RNA polymerase II transcription subunit 13 OS=Candida albicans (strain SC5314 / ATCC MYA-2876) OX=237561 GN=SSN2 PE=3 SV=1	Ssn2	Q5ALX5 1xPhospho [S605(100)]	14.5215	0.00327546	1	1	1	0	0	0	0	0	0	0	0	0
Uncharacterized protein OS=Candida albicans (strain SC5314 / ATCC MYA-2876) OX=237561 GN=orf19.4907 PE=4 SV=1	orf19.4907	A0A1D8PEV1 3xPhospho [S215(100); S216(100); S220(100)]	14.4125	0.003364	1	0	1	0	0	0	1	0	0	0	0	0
Lrg1p OS=Candida albicans (strain SC5314 / ATCC MYA-2876) OX=237561 GN=LRG1 PE=4 SV=1	Lrg1	A0A1D8PRQ6 1xPhospho [S36(100)]	13.8158	0.00138753	1	1	1	0	0	0	0	0	0	0	0	0
Uncharacterized protein OS=Candida albicans (strain SC5314 / ATCC MYA-2876) OX=237561 GN=orf19.1246 PE=4 SV=1	orf19.1246	A0A1D8PMD5 1xPhospho [S63(99.3)]	13.697	4.10016e-05	1	1	1	0	0	0	0	0	1	0	0	0
Ubiquitin-like protein ATG12 OS=Candida albicans (strain SC5314 / ATCC MYA-2876) OX=237561 GN=ATG12 PE=3 SV=1	Atg12	Q5AKU4 1xPhospho [S7(100)]	13.497	0.0353543	0	1	1	0	0	0	0	0	0	0	0	0
Type 2C protein phosphatase OS=Candida albicans (strain SC5314 / ATCC MYA-2876) OX=237561 GN=PTC2 PE=3 SV=1	Ptc2	A0A1D8PRZ8 2xPhospho [S74(100); S77(99.4)]	12.8561	0.0319797	1	1	0	0	0	0	0	0	0	0	0	0
Chs4p OS=Candida albicans (strain SC5314 / ATCC MYA-2876) OX=237561 GN=CHS4 PE=4 SV=1	Chs4	A0A1D8PK97 1xPhospho [S402(100)]	12.5642	0.0249542	1	1	1	0	0	0	1	1	0	0	0	0
Uncharacterized protein OS=Candida albicans (strain SC5314 / ATCC MYA-2876) OX=237561 GN=CAALFM_CR09930WA PE=4 SV=1	orf19.7567	A0A1D8PU39 1xPhospho [S318(100)]	12.3578	0.0240496	1	1	1	0	0	0	1	1	1	0	0	0
AP complex subunit beta OS=Candida albicans (strain SC5314 / ATCC MYA-2876) OX=237561 GN=APL1 PE=3 SV=1	Apl1	A0A1D8PFU6 2xPhospho [T695(100); S]	12.0884	0.03535	1	0	1	0	0	0	1	1	0	0	0	0
Kinesin-like protein OS=Candida albicans (strain SC5314 / ATCC MYA-2876) OX=237561 GN=KIP1 PE=3 SV=1	Kip1	A0A1D8PT88 1xPhospho [S826(100)]	11.8104	0.00548182	1	1	1	0	0	0	1	0	1	0	0	0
Uncharacterized protein OS=Candida albicans (strain SC5314 / ATCC MYA-2876) OX=237561 GN=CAALFM_CR04390CA PE=4 SV=1	orf19.529	A0A1D8PSQ6 1xPhospho [T/S]	11.7458	0.00121145	1	1	0	0	0	0	1	0	0	0	0	0
Uncharacterized protein OS=Candida albicans (strain SC5314 / ATCC MYA-2876) OX=237561 GN=orf19.6871 PE=4 SV=1	orf19.6871	Q59T47 2xPhospho [S672(100); S676(100)]	11.7014	0.0049292	0	1	1	0	0	0	0	0	0	0	0	0
Mak32p OS=Candida albicans (strain SC5314 / ATCC MYA-2876) OX=237561 GN=MAK32 PE=4 SV=1	Mak32	A0A1D8PCJ7 1xPhospho [S]	11.1639	0.0339425	1	1	1	0	0	0	1	0	0	0	0	0
Serine/threonine protein kinase OS=Candida albicans (strain SC5314 / ATCC MYA-2876) OX=237561 GN=AKL1 PE=4 SV=1	Akl1	Q5A5P2 2xPhospho [S453(49.5); T454(49.5)]	11.1096	0.0083158	1	1	1	0	0	0	0	0	1	0	0	0
Serine/threonine protein kinase OS=Candida albicans (strain SC5314 / ATCC MYA-2876) OX=237561 GN=orf19.4347 PE=4 SV=1	orf19.4347	A0A1D8PNM0 2xPhospho [S175(99.2); T178(98.3)]	10.9018	0.0076352	1	1	1	0	0	0	0	1	1	0	0	0
PHD domain-containing protein OS=Candida albicans (strain SC5314 / ATCC MYA-2876) OX=237561 GN=orf19.4278 PE=4 SV=1	orf19.4278	Q5AGA2 2xPhospho [T386(97); T387(97)]	10.3417	0.015403	1	1	1	0	0	0	0	0	0	0	0	0
Phosphatidylinositol 4,5-bisphosphate-binding protein OS=Candida albicans (strain SC5314 / ATCC MYA-2876) OX=237561 GN=SLM2 PE=4 SV=1	Slm2	A0A1D8PPT0 2xPhospho [S770(100); S/T/Y]	10.1675	0.0268378	1	1	1	0	0	0	0	0	0	0	0	0
Putative serine/threonine protein kinase OS=Candida albicans (strain SC5314 / ATCC MYA-2876) OX=237561 GN=KIC1 PE=4 SV=1	Kic1	Q59LK7 2xPhospho [T562(100); S564(100)]	10.1038	0.000618817	1	1	0	0	0	0	1	0	0	0	0	0
Cationic amino acid transporter OS=Candida albicans (strain SC5314 / ATCC MYA-2876) OX=237561 GN=orf19.7370 PE=4 SV=1	orf19.7370	A0A1D8PKJ0 1xPhospho [S124(100)]	9.89614	0.00185551	1	1	0	0	0	0	0	0	0	0	0	0
Guanine nucleotide exchange factor OS=Candida albicans (strain SC5314 / ATCC MYA-2876) OX=237561 GN=orf19.5533 PE=4 SV=1	orf19.5533	A0A1D8PPY0 1xPhospho [T69(97.6)]	9.87499	0.00713321	1	1	1	0	0	0	0	0	1	0	0	0
Uncharacterized protein OS=Candida albicans (strain SC5314 / ATCC MYA-2876) OX=237561 GN=orf19.4110 PE=4 SV=1	orf19.4110	A0A1D8PHK4 1xPhospho [S476(100)]	9.57468	0.0291533	1	1	1	0	0	0	1	0	0	0	0	0
Non-specific serine/threonine protein kinase OS=Candida albicans (strain SC5314 / ATCC MYA-2876) OX=237561 GN=KIN2 PE=4 SV=1	Kin2	A0A1D8PRN8 1xPhospho [S1087(100)]	9.55248	0.0143609	1	1	0	0	0	0	0	0	0	0	0	0
Uncharacterized protein OS=Candida albicans (strain SC5314 / ATCC MYA-2876) OX=237561 GN=orf19.6554 PE=4 SV=1	orf19.6554	Q5AGY4 1xPhospho [S124(100)]	9.36013	0.0317581	1	1	1	0	0	0	0	1	1	0	0	0
Serine/threonine protein kinase OS=Candida albicans (strain SC5314 / ATCC MYA-2876) OX=237561 GN=orf19.223 PE=4 SV=1	orf19.223	A0A1D8PI94 2xPhospho [S250(100); S254(99.2)]	9.33762	0.0315074	1	1	1	0	0	0	1	1	1	0	0	0
Cta9p OS=Candida albicans (strain SC5314 / ATCC MYA-2876) OX=237561 GN=CTA9 PE=4 SV=1	Cta9	A0A1D8PCF2 2xPhospho [S312(100); S316(100)]	9.27599	0.00190966	1	1	1	0	0	0	1	1	1	0	0	0
Serine/threonine protein kinase OS=Candida albicans (strain SC5314 / ATCC MYA-2876) OX=237561 GN=AKL1 PE=4 SV=1	Akl1	Q5A5P2 1xPhospho [S632(100)]	9.10446	0.0453501	1	1	0	0	0	0	0	0	0	0	0	0
IFRD domain-containing protein OS=Candida albicans (strain SC5314 / ATCC MYA-2876) OX=237561 GN=orf19.6245 PE=3 SV=1	orf19.6245	A0A1D8PDV1 3xPhospho [S35(100); S38(100); S42(100)]	9.06636	0.00791102	1	1	1	0	0	0	0	1	1	0	0	0
Chromatin-binding protein OS=Candida albicans (strain SC5314 / ATCC MYA-2876) OX=237561 GN=RAD9 PE=4 SV=1	Rad9	A0A1D8PNH8 1xPhospho [S565(99.2)]	9.04491	0.0014095	1	0	1	0	0	0	0	0	0	0	0	0
Uncharacterized protein OS=Candida albicans (strain SC5314 / ATCC MYA-2876) OX=237561 GN=orf19.4349 PE=4 SV=1	orf19.4349	A0A1D8PNL5 1xPhospho [S/T]	8.98216	0.00515136	1	1	0	0	0	0	0	0	0	0	0	0
V-type proton ATPase subunit a OS=Candida albicans (strain SC5314 / ATCC MYA-2876) OX=237561 GN=STV1 PE=3 SV=1	Stv1	A0A1D8PPB0 2xPhospho [S784(100); S791(100)]	8.97987	0.0055517	1	1	1	0	0	0	0	0	1	0	0	0
Esc4p OS=Candida albicans (strain SC5314 / ATCC MYA-2876) OX=237561 GN=ESC4 PE=4 SV=1	Esc4	Q5ALY1 3xPhospho [T515(98.7); S519(100); S527(100)]	8.90233	0.010211	1	1	1	0	0	0	1	0	0	0	0	0
Dynamin-related GTPase OS=Candida albicans (strain SC5314 / ATCC MYA-2876) OX=237561 GN=DNM1 PE=3 SV=1	Dnm1	A0A1D8PKC9 3xPhospho [S99(100); S101(100); S102(100)]	8.84788	0.00102847	0	1	1	0	0	0	0	0	0	0	0	0
Hexose transporter OS=Candida albicans (strain SC5314 / ATCC MYA-2876) OX=237561 GN=HGT6 PE=3 SV=1	Hgt6	Q5AD47 1xAcetyl [N-Term]; 2xPhospho [S2(100); S/T]	8.8322	0.0485828	1	1	1	0	0	0	0	1	1	0	0	0
Uncharacterized protein OS=Candida albicans (strain SC5314 / ATCC MYA-2876) OX=237561 GN=orf19.2512 PE=4 SV=1	orf19.2512	Q5A9X2 3xPhospho [S80(97.8); S82(97.8); S86(100)]	8.7019	0.0375061	1	1	0	0	0	0	0	0	0	0	0	0
Rab family GTPase OS=Candida albicans (strain SC5314 / ATCC MYA-2876) OX=237561 GN=YPT31 PE=1 SV=1	Ypt31	A0A1D8PTI2 1xAcetyl [N-Term]; 1xPhospho [S5(100)]	8.68564	0.00113137	1	1	0	0	0	0	0	0	0	0	0	0
ADP/ATP translocase OS=Candida albicans (strain SC5314 / ATCC MYA-2876) OX=237561 GN=PET9 PE=3 SV=1	Pet9	Q5A516 1xPhospho [S266(100)]	8.33212	0.0124727	1	0	1	0	0	0	0	0	0	0	0	0
Tac1p OS=Candida albicans (strain SC5314 / ATCC MYA-2876) OX=237561 GN=TAC1 PE=4 SV=1	Tac1	A0A1D8PN96 2xPhospho [S181(100); S/T]	8.23942	0.0068577	1	1	0	0	0	0	0	0	0	0	0	0
Phospholipid-transporting ATPase OS=Candida albicans (strain SC5314 / ATCC MYA-2876) OX=237561 GN=orf19.932 PE=3 SV=1	orf19.932	A0A1D8PMY6 1xPhospho [S1705(100)]	8.21795	0.000127061	0	1	1	0	0	0	0	0	0	0	0	0
Uncharacterized protein OS=Candida albicans (strain SC5314 / ATCC MYA-2876) OX=237561 GN=orf19.4349 PE=4 SV=1	orf19.4349	A0A1D8PNL5 1xPhospho [S445(100)]	8.08161	0.0019914	1	1	1	0	0	0	0	0	0	0	0	0
Uncharacterized protein OS=Candida albicans (strain SC5314 / ATCC MYA-2876) OX=237561 GN=orf19.3295 PE=4 SV=1	orf19.3295	A0A1D8PCF1 1xPhospho [S113(99.6)]	8.07201	0.0244778	0	1	1	0	0	0	0	0	0	0	0	0
Protein-synthesizing GTPase OS=Candida albicans (strain SC5314 / ATCC MYA-2876) OX=237561 GN=GCD11 PE=4 SV=1	Gcd11	Q5AGF6 1xAcetyl [N-Term]; 1xPhospho [S30(100)]	8.06216	0.0240054	1	1	1	0	0	0	0	0	1	0	0	0
Arf family guanine nucleotide exchange factor OS=Candida albicans (strain SC5314 / ATCC MYA-2876) OX=237561 GN=SEC7 PE=4 SV=1	Sec7	Q5ANF9 1xPhospho [S/T]	7.69227	0.000442381	1	1	0	0	0	0	0	0	0	0	0	0
Uncharacterized protein OS=Candida albicans (strain SC5314 / ATCC MYA-2876) OX=237561 GN=orf19.4246 PE=4 SV=1	orf19.4246	A0A1D8PNE5 1xPhospho [S]	7.6553	0.0372396	1	1	0	0	0	0	0	0	0	0	0	0
Sbp1p OS=Candida albicans (strain SC5314 / ATCC MYA-2876) OX=237561 GN=SBP1 PE=4 SV=1	Sbp1	Q5ANP6 2xPhospho [S/T]	7.60001	0.0121884	1	1	1	0	0	0	1	0	1	0	0	0
Found in mitochondrial proteome protein 38 OS=Candida albicans (strain SC5314 / ATCC MYA-2876) OX=237561 GN=orf19.2917 PE=4 SV=1	orf19.2917	A0A1D8PMJ1 2xPhospho [S/Y/T]	7.59563	0.0140487	1	1	1	0	0	0	1	0	0	0	0	0
PH domain-containing protein OS=Candida albicans (strain SC5314 / ATCC MYA-2876) OX=237561 GN=orf19.4043 PE=4 SV=1	orf19.4043	Q5AJX7 1xPhospho [S104(100)]	7.55487	0.00523539	1	1	1	0	0	0	0	0	0	0	0	0
DNA polymerase delta subunit 3 OS=Candida albicans (strain SC5314 / ATCC MYA-2876) OX=237561 GN=POL32 PE=4 SV=1	Pol32	A0A1D8PDM8 2xPhospho [T260(100); S261(100)]	7.52586	0.00742371	1	1	0	0	0	0	0	0	1	0	0	0
Uncharacterized protein OS=Candida albicans (strain SC5314 / ATCC MYA-2876) OX=237561 GN=CAALFM_CR07190WA PE=4 SV=1	orf19.730	A0A1D8PTF4 1xPhospho [S770(97.7)]	7.44357	0.0020504	1	1	1	0	0	0	0	0	0	0	0	0
Inositol-3-phosphate synthase OS=Candida albicans (strain SC5314 / ATCC MYA-2876) OX=237561 GN=INO1 PE=3 SV=1	Ino1	P42800 2xPhospho [S375(100); Y380(100)]	7.42469	0.00157407	0	0	0	1	1	0	0	0	0	0	1	0
Chs4p OS=Candida albicans (strain SC5314 / ATCC MYA-2876) OX=237561 GN=CHS4 PE=4 SV=1	Chs4	A0A1D8PK97 1xPhospho [S117(100)]	7.39775	0.0378269	1	1	1	0	0	0	1	1	1	0	0	0
Pre-mRNA-splicing factor 38 OS=Candida albicans (strain SC5314 / ATCC MYA-2876) OX=237561 GN=FGR16 PE=3 SV=1	Fgr16	Q59WJ8 1xPhospho [S206(100)]	7.36923	0.0443144	0	1	1	0	0	0	0	0	0	0	0	0
Stress protein DDR48 OS=Candida albicans (strain SC5314 / ATCC MYA-2876) OX=237561 GN=DDR48 PE=1 SV=1	Ddr48	Q59X49 1xPhospho [S21(100)]	7.19327	0.0359235	1	1	1	0	0	0	0	0	0	0	0	0
Amino-acid permease GAP6 OS=Candida albicans (strain SC5314 / ATCC MYA-2876) OX=237561 GN=GAP6 PE=2 SV=1	Gap6	A0A1D8PNP3 2xPhospho [S6(90); S7(86.6)]	7.17725	0.010792	0	1	1	0	0	0	0	0	1	0	0	0
Amino acid transporter OS=Candida albicans (strain SC5314 / ATCC MYA-2876) OX=237561 GN=GNP1 PE=3 SV=1	Gnp1	Q59RL1 2xPhospho [S20(100); S24(100)]	7.15897	0.0238932	1	1	1	0	0	0	0	0	0	0	0	0
Structural maintenance of chromosomes protein OS=Candida albicans (strain SC5314 / ATCC MYA-2876) OX=237561 GN=SMC4 PE=3 SV=1	Smc4	Q5A4Y2 1xPhospho [S/Y/T]	7.13773	0.0022304	1	0	1	0	0	0	1	0	0	0	0	0
Uncharacterized protein OS=Candida albicans (strain SC5314 / ATCC MYA-2876) OX=237561 GN=orf19.2763 PE=4 SV=1	orf19.2763	Q5AF43 1xPhospho [S133(99.1)]	7.11576	0.0046449	1	1	1	0	0	0	0	1	0	0	0	0
AMPK1_CBM domain-containing protein OS=Candida albicans (strain SC5314 / ATCC MYA-2876) OX=237561 GN=orf19.4530.1 PE=4 SV=1	orf19.4530	A0A1D8PCL8 1xPhospho [S348(100)]	7.10707	0.0294241	1	1	0	0	0	0	0	0	1	0	0	0
TFIID_20kDa domain-containing protein OS=Candida albicans (strain SC5314 / ATCC MYA-2876) OX=237561 GN=TAF12 PE=3 SV=1	Taf12	Q5ADM2 1xPhospho [T227(93.9)]	7.0508	0.00108402	1	1	1	0	0	0	1	1	0	0	0	0
SUI1 domain-containing protein OS=Candida albicans (strain SC5314 / ATCC MYA-2876) OX=237561 GN=orf19.4164 PE=4 SV=1	orf19.4164		6.9699	0.000633572	1	1	0	0	0	0	0	1	0	0	0	0
ERF-3 OS=Candida albicans (strain SC5314 / ATCC MYA-2876) OX=237561 GN=SUP35 PE=3 SV=1	Sup35	Q59YE8 1xPhospho [S192(100)]	6.92982	0.0272708	1	1	0	0	0	0	0	0	1	0	0	0
Rho family guanine nucleotide exchange factor OS=Candida albicans (strain SC5314 / ATCC MYA-2876) OX=237561 GN=ROM2 PE=4 SV=1	Rom2	Q5AH90 1xPhospho [S311(100)]	6.92573	0.0125875	1	1	1	0	0	0	0	1	0	0	0	0
Bud22p OS=Candida albicans (strain SC5314 / ATCC MYA-2876) OX=237561 GN=BUD22 PE=4 SV=1	Bud22	A0A1D8PRR2 2xPhospho [S308(100); S311(100)]	6.91429	0.0362701	1	1	1	0	0	0	1	1	1	0	0	0
Rax1p OS=Candida albicans (strain SC5314 / ATCC MYA-2876) OX=237561 GN=RAX1 PE=4 SV=1	Rax1	Q5ANJ8 1xPhospho [S131(100)]	6.90848	0.0201592	1	1	1	0	0	0	0	0	0	0	0	0
RNA polymerase II subunit A C-terminal domain phosphatase OS=Candida albicans (strain SC5314 / ATCC MYA-2876) OX=237561 GN=orf19.6742 PE=4 SV=1	orf19.6742	Q5ADU9 2xPhospho [S463(99.2); S467(100)]	6.89982	0.0446268	0	1	1	0	0	0	0	0	0	0	0	0
Phosphatidylinositol 4-kinase PIK1a OS=Candida albicans (strain SC5314 / ATCC MYA-2876) OX=237561 GN=PIKA PE=3 SV=1	PIKA	Q9UW24 1xPhospho [S347(100)]	6.87305	0.0427449	1	1	1	0	0	0	1	1	1	0	0	0
PHD domain-containing protein OS=Candida albicans (strain SC5314 / ATCC MYA-2876) OX=237561 GN=orf19.4278 PE=4 SV=1	orf19.4278	Q5AGA2 4xPhospho [S64(98.5); S65(98.5); T/S/Y]	6.71361	0.0210898	0	1	1	0	0	0	0	0	1	0	0	0
Histone-lysine N-methyltransferase, H3 lysine-36 specific OS=Candida albicans (strain SC5314 / ATCC MYA-2876) OX=237561 GN=SET2 PE=3 SV=1	Set2	Q59XV0 1xPhospho [T542(100)]	6.68065	0.0454019	1	1	1	0	0	0	1	1	0	0	0	0
Slk19p OS=Candida albicans (strain SC5314 / ATCC MYA-2876) OX=237561 GN=SLK19 PE=4 SV=1	Slk19	Q5ADT0 2xPhospho [S193(100); S196(100)]	6.62925	0.0354382	1	1	0	0	0	0	0	0	1	0	0	0
8-oxo-dGTP diphosphatase OS=Candida albicans (strain SC5314 / ATCC MYA-2876) OX=237561 GN=PCD1 PE=4 SV=1	Pcd1	A0A1D8PU14 1xPhospho [S222(100)]	6.60334	0.0317443	0	1	1	0	0	0	0	0	0	0	0	0
Bromo domain-containing protein OS=Candida albicans (strain SC5314 / ATCC MYA-2876) OX=237561 GN=orf19.3949 PE=4 SV=1	orf19.3949	A0A1D8PP04 2xPhospho [S226(100); S227(100)]	6.57053	0.0349433	1	1	1	0	0	0	1	1	1	0	0	0
2-(3-amino-3-carboxypropyl)histidine synthase subunit 1 OS=Candida albicans (strain SC5314 / ATCC MYA-2876) OX=237561 GN=DPH1 PE=3 SV=3	Dph1	Q59MG1 1xPhospho [S2(100)]	6.55057	0.0388658	1	1	1	0	0	0	0	1	1	0	0	0
Ccc1p OS=Candida albicans (strain SC5314 / ATCC MYA-2876) OX=237561 GN=CCC1 PE=3 SV=1	Ccc1	Q59SS1 1xPhospho [S20(100)]	6.48191	0.0332519	1	0	1	0	0	0	1	1	0	0	0	0
Bromo domain-containing protein OS=Candida albicans (strain SC5314 / ATCC MYA-2876) OX=237561 GN=orf19.3949 PE=4 SV=1	orf19.3949	A0A1D8PP04 1xPhospho [S227(99.3)]	6.39431	0.00576267	1	1	1	0	0	0	1	1	1	0	0	0
Spa2p OS=Candida albicans (strain SC5314 / ATCC MYA-2876) OX=237561 GN=SPA2 PE=4 SV=1	Spa2	A0A1D8PFH4 3xPhospho [S146(100); S147(100); S]	6.39188	0.0229779	1	1	1	0	0	0	0	1	0	0	0	0
SBF complex DNA-binding subunit OS=Candida albicans (strain SC5314 / ATCC MYA-2876) OX=237561 GN=SWI4 PE=4 SV=1	Swi4	A0A1D8PCM9 1xPhospho [S777(99.1)]	6.33685	0.0168327	1	1	1	0	0	0	1	1	0	0	0	0
Serine/threonine protein kinase OS=Candida albicans (strain SC5314 / ATCC MYA-2876) OX=237561 GN=NPR1 PE=4 SV=1	Npr1	A0A1D8PDY7 1xPhospho [S295(99.7)]	6.17779	0.000798876	1	1	0	0	0	0	1	1	0	0	0	0
Nuclear rim protein 1 OS=Candida albicans (strain SC5314 / ATCC MYA-2876) OX=237561 GN=orf19.5041 PE=3 SV=1	orf19.5041	Q59LD5 1xPhospho [S146(99.6)]	6.1226	0.0103765	1	1	1	0	0	0	0	0	0	0	0	0
Restriction of telomere capping protein 4 OS=Candida albicans (strain SC5314 / ATCC MYA-2876) OX=237561 GN=orf19.580 PE=3 SV=1	orf19.580	A0A1D8PN02 3xPhospho [S331(100); S332(100); S333(100)]	6.08376	0.00212396	1	1	1	0	0	0	0	0	0	0	0	0
Smi1p OS=Candida albicans (strain SC5314 / ATCC MYA-2876) OX=237561 GN=SMI1 PE=3 SV=1	Smi1	A0A1D8PE53 2xPhospho [S458(100); S]	6.03217	0.0271578	1	1	0	0	0	0	0	0	0	0	0	0
Hsp70 family ATPase OS=Candida albicans (strain SC5314 / ATCC MYA-2876) OX=237561 GN=SSB1 PE=3 SV=1	Ssb1	Q5A397 3xPhospho [T506(100); S508(100); S510(100)]	6.00754	0.00976365	0	0	0	1	1	1	0	0	0	0	0	0
Serine/threonine-protein phosphatase OS=Candida albicans (strain SC5314 / ATCC MYA-2876) OX=237561 GN=PPZ1 PE=3 SV=1	Ppz1	Q59U06 1xPhospho [S75(100)]	5.98124	0.0038336	1	1	0	0	0	0	1	1	1	0	0	0
Multiple RNA-binding domain-containing protein 1 OS=Candida albicans (strain SC5314 / ATCC MYA-2876) OX=237561 GN=MRD1 PE=3 SV=2	Mrd1	Q5AJS6 1xPhospho [S180(100)]	5.96962	0.0120836	0	1	1	0	0	0	1	0	0	0	0	0
Putative Mg(2+) transporter OS=Candida albicans (strain SC5314 / ATCC MYA-2876) OX=237561 GN=MNR2 PE=3 SV=1	Mnr2	Q59UQ3 2xPhospho [S106(99.3); T107(100)]	5.86743	0.00938425	1	1	0	0	0	0	0	0	0	0	0	0
FG-nucleoporin OS=Candida albicans (strain SC5314 / ATCC MYA-2876) OX=237561 GN=NUP60 PE=4 SV=1	Nup60	A0A1D8PMK3 1xPhospho [S439(99.5)]	5.79575	0.022396	1	1	1	0	0	0	0	1	0	0	0	0
Transcriptional regulator IFH1 OS=Candida albicans (strain SC5314 / ATCC MYA-2876) OX=237561 GN=IFH1 PE=1 SV=2	Ifh1	Q5AG97 1xPhospho [S219(100)]	5.74992	0.00376095	1	1	1	0	0	0	1	1	1	0	0	0
Mif2p OS=Candida albicans (strain SC5314 / ATCC MYA-2876) OX=237561 GN=MIF2 PE=3 SV=1	Mif2	A0A1D8PPZ7 2xPhospho [S263(100); S267(100)]	5.69252	0.00227998	1	1	1	0	0	0	1	1	1	0	0	0
Serine/threonine-protein kinase ATG1 OS=Candida albicans (strain SC5314 / ATCC MYA-2876) OX=237561 GN=ATG1 PE=3 SV=2	Atg1	Q5A649 1xPhospho [S489(100)]	5.63882	0.00203161	1	1	1	0	0	0	0	0	1	0	0	0
Uncharacterized protein OS=Candida albicans (strain SC5314 / ATCC MYA-2876) OX=237561 GN=orf19.5976 PE=4 SV=1	orf19.5976	Q5ANC7 2xPhospho [S140(100); Y/S]	5.6354	0.00995144	1	1	1	0	0	0	0	1	0	0	0	0
Putative Mg(2+) transporter OS=Candida albicans (strain SC5314 / ATCC MYA-2876) OX=237561 GN=MNR2 PE=3 SV=1	Mnr2	Q59UQ3 1xPhospho [S57(100)]	5.58866	0.0163024	1	1	1	0	0	0	0	1	1	0	0	0
Conserved oligomeric Golgi complex subunit 6 OS=Candida albicans (strain SC5314 / ATCC MYA-2876) OX=237561 GN=COG6 PE=3 SV=2	Cog6	Q59MF9 2xPhospho [S/Y]	5.51867	0.0181542	0	1	1	0	0	0	1	0	0	0	0	0
Replication factor C subunit 1 OS=Candida albicans (strain SC5314 / ATCC MYA-2876) OX=237561 GN=RFC1 PE=3 SV=1	Rfc1	A0A1D8PHI0 1xPhospho [S850(100)]	5.44078	0.000364902	1	1	1	0	0	0	0	0	0	0	0	0
Serine/threonine-protein kinase GIN4 OS=Candida albicans (strain SC5314 / ATCC MYA-2876) OX=237561 GN=GIN4 PE=1 SV=1	Gin4	Q59W62 1xPhospho [S374(100)]	5.41429	0.0196918	1	1	0	0	0	0	0	1	0	0	0	0
DH domain-containing protein OS=Candida albicans (strain SC5314 / ATCC MYA-2876) OX=237561 GN=orf19.7079 PE=4 SV=1	orf19.7079	A0A1D8PQK0 1xPhospho [S950(99.6)]	5.38835	0.0366159	1	1	0	0	0	0	1	1	0	0	0	0
Utp18p OS=Candida albicans (strain SC5314 / ATCC MYA-2876) OX=237561 GN=UTP18 PE=4 SV=1	Utp18	A0A1D8PRJ5 1xPhospho [S176(100)]	5.34442	0.0109332	1	1	1	0	0	0	0	0	0	0	0	0
Serine/threonine-protein kinase OS=Candida albicans (strain SC5314 / ATCC MYA-2876) OX=237561 GN=CDC5 PE=3 SV=1	Cdc5	Q5ABG0 1xPhospho [S396(99.6)]	5.33194	0.0490518	1	1	0	0	0	0	0	0	0	0	0	0
Wsc1p OS=Candida albicans (strain SC5314 / ATCC MYA-2876) OX=237561 GN=WSC1 PE=4 SV=1	Wsc1	A0A1D8PJZ5 1xPhospho [S337(99.4)]	5.28848	0.0419869	1	0	1	0	0	0	0	0	0	0	0	0
CCR4-NOT core subunit OS=Candida albicans (strain SC5314 / ATCC MYA-2876) OX=237561 GN=NOT5 PE=3 SV=1	Not5	A0A1D8PE87 1xPhospho [S393(99.6)]	5.28782	0.00137204	1	1	1	1	1	1	1	1	1	1	1	1
Uncharacterized protein OS=Candida albicans (strain SC5314 / ATCC MYA-2876) OX=237561 GN=CAALFM_CR04330WA PE=4 SV=1	orf19.520	A0A1D8PSQ8 1xPhospho [S215(100)]	5.25127	0.0184698	1	1	0	0	0	0	0	0	0	0	0	0
CCR4-NOT core subunit OS=Candida albicans (strain SC5314 / ATCC MYA-2876) OX=237561 GN=NOT5 PE=3 SV=1	Not5	A0A1D8PE87 2xPhospho [S391(100); S393(100)]	5.11746	0.027778	1	1	1	0	0	0	1	1	1	0	0	0
HECT-type E3 ubiquitin transferase OS=Candida albicans (strain SC5314 / ATCC MYA-2876) OX=237561 GN=TOM1 PE=4 SV=1	Tom1	A0A1D8PGT3 1xPhospho [S2134(100)]	5.111	0.00402966	1	1	0	0	0	0	0	0	0	0	0	0
Sodium/hydrogen exchanger OS=Candida albicans (strain SC5314 / ATCC MYA-2876) OX=237561 GN=NHX1 PE=3 SV=1	Nhx1	Q59NG8 1xPhospho [S490(100)]	5.07126	0.000334229	1	1	1	0	0	0	0	1	0	0	0	0
Vid27p OS=Candida albicans (strain SC5314 / ATCC MYA-2876) OX=237561 GN=VID27 PE=4 SV=1	Vid27	A0A1D8PP94 1xPhospho [T206(99.5)]	5.01283	0.0275411	1	1	1	0	0	0	1	1	0	0	0	0
Oxysterol-binding protein related protein OS=Candida albicans (strain SC5314 / ATCC MYA-2876) OX=237561 GN=OSH3 PE=3 SV=1	Osh3	Q59TM0 1xPhospho [S318(100)]	5.0068	0.0399472	0	1	1	0	0	0	1	1	0	0	0	0
Protein kinase OS=Candida albicans (strain SC5314 / ATCC MYA-2876) OX=237561 GN=CMK1 PE=3 SV=1	Cmk1	Q5ANJ0 1xPhospho [S383(100)]	4.90939	0.0147112	1	1	1	0	0	0	1	1	0	0	0	0
Uncharacterized protein OS=Candida albicans (strain SC5314 / ATCC MYA-2876) OX=237561 GN=orf19.4711 PE=4 SV=1	orf19.4711	A0A1D8PL49 2xPhospho [S456(100); S/T]	4.90172	0.0324185	1	0	1	0	0	0	1	0	0	0	0	0
Actin cytoskeleton-regulatory complex protein PAN1 OS=Candida albicans (strain SC5314 / ATCC MYA-2876) OX=237561 GN=PAN1 PE=3 SV=2	Pan1	Q5AHB1 1xPhospho [S962(100)]	4.86876	0.0017414	1	1	1	0	0	0	0	0	1	0	0	0
Lysophospholipase NTE1 OS=Candida albicans (strain SC5314 / ATCC MYA-2876) OX=237561 GN=NTE1 PE=3 SV=1	Nte1	Q5A368 1xPhospho [S285(99.1)]	4.82603	0.018389	1	1	0	0	0	0	0	0	0	0	0	0
Axl2p OS=Candida albicans (strain SC5314 / ATCC MYA-2876) OX=237561 GN=AXL2 PE=4 SV=1	Axl2	A0A1D8PM01 1xPhospho [S667(100)]	4.80119	0.0245793	1	1	1	0	0	0	1	1	1	0	0	0
Serine/threonine-protein kinase OS=Candida albicans (strain SC5314 / ATCC MYA-2876) OX=237561 GN=GCN2 PE=4 SV=1	Gcn2	A0A1D8PQT9 1xPhospho [S571(100)]	4.76138	0.00682104	1	1	1	0	0	0	1	1	0	0	0	0
AdoMet-dependent rRNA methyltransferase SPB1 OS=Candida albicans (strain SC5314 / ATCC MYA-2876) OX=237561 GN=SPB1 PE=3 SV=1	Spb1	Q59KF3 2xPhospho [S538(100); S540(100)]	4.75471	0.0418373	1	1	1	0	0	0	0	1	1	0	0	0
Nucleosome assembly protein 1 OS=Candida albicans (strain SC5314 / ATCC MYA-2876) OX=237561 GN=NAP1 PE=1 SV=1	Nap1	Q5AAI8 2xPhospho [S411(100); Y/S/T]	4.74867	0.013161	1	1	1	0	0	0	1	1	1	0	0	0
Cell division control protein 25 OS=Candida albicans (strain SC5314 / ATCC MYA-2876) OX=237561 GN=CDC25 PE=4 SV=2	Cdc25	P43069 1xPhospho [S177(98.2)]	4.71817	0.00390754	1	1	0	0	0	0	0	0	0	0	0	0
Ribosome biosynthesis protein OS=Candida albicans (strain SC5314 / ATCC MYA-2876) OX=237561 GN=ENP2 PE=3 SV=1	Enp2	A0A1D8PRE8 1xPhospho [S716(100)]	4.68153	0.0188573	1	1	1	0	0	0	1	0	0	0	0	0
Serine/threonine-protein phosphatase OS=Candida albicans (strain SC5314 / ATCC MYA-2876) OX=237561 GN=PPZ1 PE=3 SV=1	Ppz1	Q59U06 1xPhospho [T88(100)]	4.64733	0.0438508	1	1	1	0	0	0	1	1	1	0	0	0
Negative cofactor 2 transcription regulator complex subunit OS=Candida albicans (strain SC5314 / ATCC MYA-2876) OX=237561 GN=HFL2 PE=4 SV=1	Hfl2	A0A1D8PLM5 2xPhospho [S18(100); S20(100)]	4.62208	0.000372477	0	1	1	0	0	0	0	0	0	0	0	0
Putative Mg(2+) transporter OS=Candida albicans (strain SC5314 / ATCC MYA-2876) OX=237561 GN=MNR2 PE=3 SV=1	Mnr2	Q59UQ3 3xPhospho [S584(100); S586(100); S590(100)]	4.51339	0.00256012	1	1	1	0	0	0	0	1	1	0	0	0
60S ribosomal protein L13 OS=Candida albicans (strain SC5314 / ATCC MYA-2876) OX=237561 GN=RPL13 PE=3 SV=1	Rpl13	O59931 1xPhospho [S137(99.2)]	4.49262	0.0055991	1	1	1	0	0	0	0	1	1	0	0	0
Pea2p OS=Candida albicans (strain SC5314 / ATCC MYA-2876) OX=237561 GN=PEA2 PE=4 SV=1	Pea2	A0A1D8PEX7 1xPhospho [S342(100)]	4.45531	0.0122668	1	1	1	0	0	0	0	1	1	0	0	0
Serine/threonine protein kinase OS=Candida albicans (strain SC5314 / ATCC MYA-2876) OX=237561 GN=RIM11 PE=3 SV=1	Rim11	A0A1D8PH74 1xPhospho [S183(100)]	4.42369	0.00163716	1	1	1	0	0	0	1	1	1	0	0	0
Uncharacterized protein OS=Candida albicans (strain SC5314 / ATCC MYA-2876) OX=237561 GN=SAP190 PE=3 SV=1	Sap190	A0A1D8PR81 4xPhospho [S838(100); S841(100); S843(100); S844(100)]	4.40068	0.00670036	1	1	0	0	0	0	1	1	1	0	0	0
Bbc1p OS=Candida albicans (strain SC5314 / ATCC MYA-2876) OX=237561 GN=BBC1 PE=4 SV=1	Bbc1	A0A1D8PE54 1xPhospho [S]	4.36254	0.00309687	1	1	1	0	0	0	1	1	1	0	0	0
Uncharacterized protein OS=Candida albicans (strain SC5314 / ATCC MYA-2876) OX=237561 GN=CAALFM_CR05100WA PE=4 SV=1	orf19.643	A0A1D8PSZ1 2xPhospho [S955(100); S959(100)]	4.34747	0.0153638	1	1	1	0	0	0	0	0	1	0	0	0
Choline-phosphate cytidylyltransferase OS=Candida albicans (strain SC5314 / ATCC MYA-2876) OX=237561 GN=PCT1 PE=3 SV=1	Pct1	Q59SI6 2xPhospho [S414(100); T425(100)]	4.30505	0.0377513	1	1	1	0	0	0	1	1	1	0	0	0
Boi2p OS=Candida albicans (strain SC5314 / ATCC MYA-2876) OX=237561 GN=BOI2 PE=4 SV=1	Boi2	A0A1D8PRW9 1xPhospho [S/Y/T]	4.29959	0.00300861	1	1	1	0	0	0	0	1	1	0	0	0
Mdg1p OS=Candida albicans (strain SC5314 / ATCC MYA-2876) OX=237561 GN=MDG1 PE=4 SV=1	Mdg1	A0A1D8PFV7 1xPhospho [S151(100)]; 1xPhospho [S219(100)]	4.24612	0.000199253	1	1	1	0	0	0	1	1	1	0	0	0
Kis1p OS=Candida albicans (strain SC5314 / ATCC MYA-2876) OX=237561 GN=KIS1 PE=3 SV=1	Kis1	Q59X47 1xPhospho [S260(99.6)]	4.19521	0.00248874	0	1	1	0	0	0	1	1	1	0	0	0
Glycerophosphocholine acyltransferase 1 OS=Candida albicans (strain SC5314 / ATCC MYA-2876) OX=237561 GN=orf19.988 PE=3 SV=1	orf19.988	A0A1D8PEV8 2xPhospho [S370(100); S379(100)]	4.13007	0.0182665	1	1	0	0	0	0	1	0	0	0	0	0
Histone acetyltransferase OS=Candida albicans (strain SC5314 / ATCC MYA-2876) OX=237561 GN=TRA1 PE=4 SV=1	Tra1	A0A1D8PPL1 1xPhospho [S3264(97.8)]	4.11483	0.0432496	1	1	0	0	0	0	1	1	0	0	0	0
Bromo domain-containing protein OS=Candida albicans (strain SC5314 / ATCC MYA-2876) OX=237561 GN=orf19.6694 PE=4 SV=1	orf19.6694	Q59R26 2xPhospho [S233(100); S/T]	4.10517	0.0215255	1	1	0	0	0	0	0	0	0	0	0	0
Bem2p OS=Candida albicans (strain SC5314 / ATCC MYA-2876) OX=237561 GN=BEM2 PE=4 SV=1	Bem2	Q5AGW7 1xPhospho [S2220(100)]	4.10333	0.0115471	1	1	1	0	0	0	0	1	0	0	0	0
Nucleosome assembly protein 1 OS=Candida albicans (strain SC5314 / ATCC MYA-2876) OX=237561 GN=NAP1 PE=1 SV=1	Nap1	Q5AAI8 2xPhospho [T20(100); T24(100)]	4.08135	0.00656725	1	1	1	0	0	0	1	1	1	0	0	0
Uncharacterized protein OS=Candida albicans (strain SC5314 / ATCC MYA-2876) OX=237561 GN=CAALFM_CR10800CA PE=3 SV=1	orf19.7670	A0A1D8PUA3 1xPhospho [S108(99)]	4.02392	0.0282979	1	1	0	0	0	0	1	0	0	0	0	0
Sac7p OS=Candida albicans (strain SC5314 / ATCC MYA-2876) OX=237561 GN=SAC7 PE=4 SV=1	Sac7	A0A1D8PQG5 1xPhospho [S584(100)]	4.01907	0.00495523	1	1	1	0	0	0	1	1	1	0	0	0
VPS9 domain-containing protein OS=Candida albicans (strain SC5314 / ATCC MYA-2876) OX=237561 GN=CAALFM_CR02300CA PE=4 SV=1	orf19.3737	A0A1D8PS60 1xPhospho [S/T/Y]	-4.06274	0.0328235	1	1	1	0	0	0	1	1	1	0	0	0
Ubiquitin-binding protein OS=Candida albicans (strain SC5314 / ATCC MYA-2876) OX=237561 GN=CUE5 PE=4 SV=1	Cue5	A0A1D8PDI5 2xPhospho [T401(100); S403(100)]	-4.22671	0.0157506	0	0	0	0	0	0	1	1	0	0	0	0
Uncharacterized protein OS=Candida albicans (strain SC5314 / ATCC MYA-2876) OX=237561 GN=orf19.3635 PE=4 SV=1	orf19.3635	A0A1D8PI53 1xPhospho [T519(100)]	-4.33647	0.0475896	0	0	0	0	0	0	0	1	1	0	0	0
Uncharacterized protein OS=Candida albicans (strain SC5314 / ATCC MYA-2876) OX=237561 GN=orf19.3644 PE=4 SV=1	orf19.3644	A0A1D8PPG3 1xPhospho [S529(100)]	-4.60368	0.0108853	1	1	1	0	0	0	1	1	1	0	0	0
60S acidic ribosomal protein P1-A OS=Candida albicans (strain SC5314 / ATCC MYA-2876) OX=237561 GN=RPP1A PE=3 SV=1	Rpp1A	Q9HFQ7 1xPhospho [S96(100)]	-4.87202	0.019386	1	1	0	1	1	1	1	1	1	1	1	1
Uncharacterized protein OS=Candida albicans (strain SC5314 / ATCC MYA-2876) OX=237561 GN=CAALFM_CR07190WA PE=4 SV=1	orf19.730	A0A1D8PTF4 2xPhospho [S708(99.4); S711(100)]	-4.91415	0.0107794	1	1	1	0	0	0	1	1	1	0	0	0
CENP-T_C domain-containing protein OS=Candida albicans (strain SC5314 / ATCC MYA-2876) OX=237561 GN=orf19.5051 PE=4 SV=1	orf19.5051	Q5A7B0 1xPhospho [S210(100)]	-5.11262	0.0411554	1	0	0	0	0	0	1	1	0	0	0	0
Kis1p OS=Candida albicans (strain SC5314 / ATCC MYA-2876) OX=237561 GN=KIS1 PE=3 SV=1	Kis1	Q59X47 1xPhospho [S/T]	-5.58676	0.0476066	1	0	0	0	0	0	1	1	0	0	0	0
Uncharacterized protein OS=Candida albicans (strain SC5314 / ATCC MYA-2876) OX=237561 GN=orf19.1246 PE=4 SV=1	orf19.1246	A0A1D8PMD5 2xPhospho [S1008(100); S]	-5.65929	0.00923371	0	1	1	0	0	0	1	0	1	0	0	0
Phosphate transporter OS=Candida albicans (strain SC5314 / ATCC MYA-2876) OX=237561 GN=PHO84 PE=3 SV=1	Pho84	A0A1D8PF54 1xPhospho [S540(100)]	-5.8193	0.00640119	0	0	0	0	0	0	1	1	0	0	0	0
Glutaredoxin domain-containing protein OS=Candida albicans (strain SC5314 / ATCC MYA-2876) OX=237561 GN=AIP5 PE=1 SV=1	Aip5	A0A1D8PPH3 1xPhospho [T392(100)]	-5.88692	0.0275049	1	0	1	0	0	0	1	1	1	0	0	0
Translation elongation factor 1 subunit beta OS=Candida albicans (strain SC5314 / ATCC MYA-2876) OX=237561 GN=EFB1 PE=3 SV=1	Efb1	A0A1D8PM35 1xPhospho [T159(100)]	-6.18589	0.0332736	0	0	0	0	0	0	0	0	0	1	0	1
Bph1p OS=Candida albicans (strain SC5314 / ATCC MYA-2876) OX=237561 GN=BPH1 PE=4 SV=1	Bph1	A0A1D8PDU1 2xPhospho [S932(100); T936(100)]	-6.24195	0.0136187	1	1	1	0	0	0	0	1	1	0	0	0
Zcf21p OS=Candida albicans (strain SC5314 / ATCC MYA-2876) OX=237561 GN=ZCF21 PE=4 SV=1	Zcf21	A0A1D8PL89 2xPhospho [S20(99.1); T/S/Y]	-6.9592	0.00897166	1	0	0	0	0	0	1	1	1	0	0	0
VPS9 domain-containing protein OS=Candida albicans (strain SC5314 / ATCC MYA-2876) OX=237561 GN=CAALFM_CR02300CA PE=4 SV=1	orf19.3737	A0A1D8PS60 1xPhospho [S461(100)]	-7.08599	0.0333495	1	1	1	0	0	0	1	1	1	0	0	0
VPS9 domain-containing protein OS=Candida albicans (strain SC5314 / ATCC MYA-2876) OX=237561 GN=CAALFM_CR02300CA PE=4 SV=1	orf19.3737	A0A1D8PS60 3xPhospho [S553(99.5); S554(99.5); S555(100)]	-7.1156	0.00542811	1	1	1	0	0	0	1	1	1	0	0	0
Glutaredoxin domain-containing protein OS=Candida albicans (strain SC5314 / ATCC MYA-2876) OX=237561 GN=AIP5 PE=1 SV=1	Aip5	A0A1D8PPH3 1xPhospho [T392(100)]	-7.1232	0.00938117	0	0	0	0	0	0	1	1	1	0	0	0
Zcf21p OS=Candida albicans (strain SC5314 / ATCC MYA-2876) OX=237561 GN=ZCF21 PE=4 SV=1	Zcf21	A0A1D8PL89 1xPhospho [S571(100)]	-7.19232	0.00929549	1	1	1	0	0	0	1	1	1	0	0	0
Ribosomal protein P2B OS=Candida albicans (strain SC5314 / ATCC MYA-2876) OX=237561 GN=RPP2B PE=3 SV=1	Rpp2B	Q5ANH5 1xPhospho [S76(100)]	-7.30244	0.0099547	1	1	1	1	1	1	1	1	1	1	1	1
Ribosomal protein P2B OS=Candida albicans (strain SC5314 / ATCC MYA-2876) OX=237561 GN=RPP2B PE=3 SV=1	Rpp2B	Q5ANH5 1xPhospho [S76(100)]	-7.58587	0.0211164	1	1	1	1	1	1	1	1	1	1	1	1
VPS9 domain-containing protein OS=Candida albicans (strain SC5314 / ATCC MYA-2876) OX=237561 GN=CAALFM_CR02300CA PE=4 SV=1	orf19.3737	A0A1D8PS60 2xPhospho [S554(99.2); S555(100)]	-7.6055	0.0265956	1	1	1	0	0	0	1	1	1	0	0	0
Uncharacterized protein OS=Candida albicans (strain SC5314 / ATCC MYA-2876) OX=237561 GN=CAALFM_CR07190WA PE=4 SV=1	orf19.730	A0A1D8PTF4 1xPhospho [S847(99.7)]	-7.66	0.0185995	1	0	0	0	0	0	1	1	1	0	0	0
Chromatin-remodeling ATPase OS=Candida albicans (strain SC5314 / ATCC MYA-2876) OX=237561 GN=orf19.3035 PE=4 SV=1	orf19.3035	A0A1D8PCZ6 1xPhospho [S1299(100)]	-8.21344	0.0480812	0	0	0	0	0	0	1	1	0	0	0	0
Uncharacterized protein OS=Candida albicans (strain SC5314 / ATCC MYA-2876) OX=237561 GN=orf19.6235 PE=4 SV=1	orf19.6235	A0A1D8PDX3 1xPhospho [S48(100)]	-9.42371	0.000404081	1	0	0	0	0	0	1	1	1	0	0	0
Uncharacterized protein OS=Candida albicans (strain SC5314 / ATCC MYA-2876) OX=237561 GN=orf19.1893 PE=4 SV=1	orf19.1893	A0A1D8PHV7 1xPhospho [S116(99.5)]	-9.82304	0.00367778	0	1	0	0	0	0	1	1	1	0	0	0
COP9 signalosome complex subunit 5 OS=Candida albicans (strain SC5314 / ATCC MYA-2876) OX=237561 GN=JAB1 PE=3 SV=2	Jab1	Q59PG6 1xPhospho [S403(100)]	-9.84428	0.00236315	1	1	1	0	0	0	1	1	1	0	0	0
Uncharacterized protein OS=Candida albicans (strain SC5314 / ATCC MYA-2876) OX=237561 GN=orf19.3501 PE=4 SV=1	orf19.3501	A0A1D8PPS6 2xPhospho [S589(97.1); T593(97.1)]	-9.91379	0.0193613	0	0	0	0	0	0	1	0	1	0	0	0
Bni4p OS=Candida albicans (strain SC5314 / ATCC MYA-2876) OX=237561 GN=BNI4 PE=4 SV=1	Bni4	A0A1D8PD43 1xPhospho [S]	-10.2041	0.0239942	1	1	1	0	0	0	1	1	1	0	0	0
Glutaredoxin domain-containing protein OS=Candida albicans (strain SC5314 / ATCC MYA-2876) OX=237561 GN=AIP5 PE=1 SV=1	Aip5	A0A1D8PPH3 2xPhospho [S378(100); T392(100)]	-10.6758	0.0035105	0	0	0	0	0	0	1	1	1	0	0	0
FYVE-type domain-containing protein OS=Candida albicans (strain SC5314 / ATCC MYA-2876) OX=237561 GN=orf19.1479 PE=4 SV=1	orf19.1479	A0A1D8PGH2 2xPhospho [S161(100); S/T]	-10.9958	0.00686278	0	0	0	0	0	0	1	1	1	0	0	0
Uncharacterized protein OS=Candida albicans (strain SC5314 / ATCC MYA-2876) OX=237561 GN=orf19.6205 PE=4 SV=1	orf19.6205	Q5AAV4 1xPhospho [S198(99.4)]	-11.69	0.0106017	0	0	0	0	0	0	1	1	1	0	0	0
Rab family GTPase OS=Candida albicans (strain SC5314 / ATCC MYA-2876) OX=237561 GN=YPT31 PE=1 SV=1	Ypt31	A0A1D8PTI2 1xPhospho [S/T]	-11.9728	0.0105151	0	0	0	0	0	0	1	1	1	0	0	0
Ist1p OS=Candida albicans (strain SC5314 / ATCC MYA-2876) OX=237561 GN=IST1 PE=3 SV=1	Ist1	Q5A7Q7 2xPhospho [S194(97); S198(100)]	-12.2576	0.0108557	0	0	0	0	0	0	1	1	1	0	0	0
Calcium-transporting ATPase OS=Candida albicans (strain SC5314 / ATCC MYA-2876) OX=237561 GN=PMC1 PE=3 SV=1	Pmc1	Q5AJ65 2xPhospho [S31(49.8); T32(49.8)]	-13.0051	0.00301193	0	1	1	0	0	0	1	1	1	0	0	0
Translocase OS=Candida albicans (strain SC5314 / ATCC MYA-2876) OX=237561 GN=orf19.5675 PE=3 SV=1	orf19.5675	A0A1D8PL46 1xPhospho [S162(99.6)]	-13.7899	0.000897887	1	1	1	0	0	0	1	1	1	0	0	0
Hsp70 family ATPase OS=Candida albicans (strain SC5314 / ATCC MYA-2876) OX=237561 GN=SSB1 PE=3 SV=1	Ssb1	Q5A397 1xPhospho [S330(99.1)]	-15.1747	0.0254389	0	0	0	0	0	0	1	1	0	0	0	0
Frp6p OS=Candida albicans (strain SC5314 / ATCC MYA-2876) OX=237561 GN=FRP6 PE=3 SV=1	Frp6	Q5A4K0 1xPhospho [S15(100)]	-15.9891	0.00545784	0	0	0	0	0	0	1	1	1	0	0	0
Uncharacterized protein OS=Candida albicans (strain SC5314 / ATCC MYA-2876) OX=237561 GN=orf19.3003 PE=4 SV=1	orf19.3003	A0A1D8PCX0 2xPhospho [S1224(99.3); S]	-17.7587	0.0326263	0	0	0	0	0	0	1	1	0	0	0	0
Uncharacterized protein OS=Candida albicans (strain SC5314 / ATCC MYA-2876) OX=237561 GN=orf19.2459 PE=4 SV=1	orf19.2459		-21.7557	0.00743424	0	0	0	0	0	0	1	1	0	0	0	0
FYVE-type domain-containing protein OS=Candida albicans (strain SC5314 / ATCC MYA-2876) OX=237561 GN=orf19.1479 PE=4 SV=1	orf19.1479	A0A1D8PGH2 1xPhospho [S348(99.4)]	-24.4377	0.000896899	0	0	0	0	0	0	1	0	1	0	0	0
Mdg1p OS=Candida albicans (strain SC5314 / ATCC MYA-2876) OX=237561 GN=MDG1 PE=4 SV=1	Mdg1	A0A1D8PFV7 2xPhospho [S609(100); S614(97.9)]	-30.192	0.0213873	0	0	0	0	0	0	1	1	1	0	0	0
Uncharacterized protein OS=Candida albicans (strain SC5314 / ATCC MYA-2876) OX=237561 GN=orf19.2304 PE=4 SV=1	orf19.2304	Q59WJ7 1xPhospho [S124(100)]	-31.5064	0.0176266	0	0	0	0	0	0	1	0	1	0	0	0
Probable kinetochore protein NDC80 OS=Candida albicans (strain SC5314 / ATCC MYA-2876) OX=237561 GN=NDC80 PE=3 SV=2	Ndc80	Q5A216 1xPhospho [S/T]	-33.7516	0.0191936	0	0	0	0	0	0	1	0	1	0	0	0
Vesicular-fusion protein SEC18 OS=Candida albicans (strain SC5314 / ATCC MYA-2876) OX=237561 GN=SEC18 PE=3 SV=1	Sec18	A0A1D8PFN6 1xPhospho [S17(99.4)]	-38.1194	0.0151829	0	0	0	0	0	0	1	1	0	0	0	0
Uncharacterized protein OS=Candida albicans (strain SC5314 / ATCC MYA-2876) OX=237561 GN=orf19.4711 PE=4 SV=1	orf19.4711	A0A1D8PL49 1xPhospho [S/Y/T]	-38.8616	0.0317829	0	0	0	0	0	0	1	1	0	0	0	0
Wh11p OS=Candida albicans (strain SC5314 / ATCC MYA-2876) OX=237561 GN=WH11 PE=4 SV=1	Wh11	A0A1D8PHF8 1xPhospho [S39(100)]	-40.796	0.0402664	0	0	0	0	0	0	0	1	1	0	0	0
G2/mitotic-specific cyclin CLB2 OS=Candida albicans (strain SC5314 / ATCC MYA-2876) OX=237561 GN=CLB2 PE=1 SV=1	Clb2	Q5ALY0 2xPhospho [T43(100); S/T]	-59.4333	0.0120252	0	0	0	0	0	0	1	0	1	0	0	0
Mdg1p OS=Candida albicans (strain SC5314 / ATCC MYA-2876) OX=237561 GN=MDG1 PE=4 SV=1	Mdg1	A0A1D8PFV7 1xPhospho [S609(100)]	-61.7055	0.0296312	0	0	0	0	0	0	1	1	1	0	0	0
Putative serine/threonine protein kinase OS=Candida albicans (strain SC5314 / ATCC MYA-2876) OX=237561 GN=HRK1 PE=4 SV=1	Hrk1	Q5A7Q8 3xPhospho [S81(100); S95(61.5); S/T]	-63.6514	0.0423248	0	0	0	0	0	0	1	1	0	0	0	0
Glutaredoxin domain-containing protein OS=Candida albicans (strain SC5314 / ATCC MYA-2876) OX=237561 GN=AIP5 PE=1 SV=1	Aip5	A0A1D8PPH3 1xPhospho [S410(100)]	-73.0471	0.00118987	0	0	0	0	0	0	1	1	1	0	0	0
Gpr1p OS=Candida albicans (strain SC5314 / ATCC MYA-2876) OX=237561 GN=GPR1 PE=4 SV=1	Gpr1	A0A1D8PN42 1xPhospho [S530(100)]	-74.1375	0.00889036	0	0	0	0	0	0	0	1	1	0	0	0
Rho family guanine nucleotide exchange factor OS=Candida albicans (strain SC5314 / ATCC MYA-2876) OX=237561 GN=ROM2 PE=4 SV=1	Rom2	Q5AH90 1xPhospho [S133(99.4)]	-85.6908	0.00386336	0	1	0	0	0	0	1	1	0	0	0	0
Lem3p OS=Candida albicans (strain SC5314 / ATCC MYA-2876) OX=237561 GN=LEM3 PE=3 SV=1	Lem3	A0A1D8PHB8 4xPhospho [S33(74.1); S34(74.1); S35(74.1); S41(100)]	-103.541	0.0252689	0	0	0	0	0	0	1	0	1	0	0	0
Polynucleotide adenylyltransferase OS=Candida albicans (strain SC5314 / ATCC MYA-2876) OX=237561 GN=orf19.429 PE=3 SV=1	orf19.429	Q5A2B2 1xPhospho [S521(100)]	-114.414	1.21163e-05	1	1	0	0	0	0	1	0	1	0	0	0
Glutaredoxin domain-containing protein OS=Candida albicans (strain SC5314 / ATCC MYA-2876) OX=237561 GN=AIP5 PE=1 SV=1	Aip5	A0A1D8PPH3 2xPhospho [T374(100); S378(100)]	-131.352	0.0183881	0	0	0	0	0	0	0	1	1	0	0	0
Uncharacterized protein OS=Candida albicans (strain SC5314 / ATCC MYA-2876) OX=237561 GN=orf19.5495 PE=4 SV=1	orf19.5495	Q59P41 1xPhospho [S/T/Y]	-134.532	0.00123331	0	0	0	0	0	0	1	1	0	0	0	0
ADH_N domain-containing protein OS=Candida albicans (strain SC5314 / ATCC MYA-2876) OX=237561 GN=CAALFM_CR07780WA PE=4 SV=1	orf19.3706		-143.193	0.00184741	0	0	0	0	0	0	1	1	1	0	0	0
Elf1p OS=Candida albicans (strain SC5314 / ATCC MYA-2876) OX=237561 GN=ELF1 PE=3 SV=1	Elf1	A0A1D8PTY4 1xPhospho [S1126(99.3)]	-163.957	0.0319285	0	0	0	0	0	0	1	1	0	0	0	0
GTPase OS=Candida albicans (strain SC5314 / ATCC MYA-2876) OX=237561 GN=BMS1 PE=4 SV=1	Bms1	A0A1D8PJ43 1xPhospho [S767(100)]	-203.818	0.0306487	0	0	0	0	0	0	1	1	0	0	0	0
Translation initiation factor eIF2 subunit beta OS=Candida albicans (strain SC5314 / ATCC MYA-2876) OX=237561 GN=SUI3 PE=3 SV=1	Sui3	A0A1D8PRJ6 1xPhospho [T26(99.2)]	-295.649	4.92073e-05	0	0	0	0	0	0	1	1	1	0	0	0
Nucleolar GTP-binding protein 1 OS=Candida albicans (strain SC5314 / ATCC MYA-2876) OX=237561 GN=NOG1 PE=3 SV=1	Nog1	A0A1D8PKD3 2xPhospho [S471(100); S473(100)]	-381.838	0.0102127	0	0	0	0	0	0	1	1	1	0	0	0
