# Supplementary material for: Candida albicans SR-Like Protein Kinases Regulate Different Cellular Processes: Sky1 Is Involved in Control of Ion Homeostasis, While Sky2 Is Important for Dipeptide Utilization
Source: Front Cell Infect Microbiol. 2022 May 6;12:850531. doi: 10.3389/fcimb.2022.850531 (PMC9121809; doi:10.3389/fcimb.2022.850531)
Supplement: Supplementary file 4 [file Table_3.xlsx]

## Sheet: Sheet1
					Phosphorylation status
Master protein description	Protein name	Modifications in Master proteins	Protein abundance log4 fold change	ratio-adjusted p-value (p-value/log4ratio)	sky2∆-Phos-1	sky2∆-Phos-2	sky2∆-Phos-3	sky2∆-Ref-1	sky2∆-Ref-2	sky2∆-Ref-3	WT- Phos-1	WT- Phos-2	WT- Phos- 3	WT- Ref-1	WT- Ref-2	WT- Ref-3
Bud22p OS=Candida albicans (strain SC5314 / ATCC MYA-2876) OX=237561 GN=BUD22 PE=4 SV=1	Bud22	A0A1D8PRR2 1xPhospho [S311(99.5)]	454.378	0.0261325	0	1	1	0	0	0	0	0	0	0	0	0
VASt domain-containing protein OS=Candida albicans (strain SC5314 / ATCC MYA-2876) OX=237561 GN=orf19.4423 PE=3 SV=1	orf19.4423	A0A1D8PE20 1xPhospho [S85(100)]	231.498	0.0212453	1	1	1	0	0	0	0	0	0	0	0	0
Bbc1p OS=Candida albicans (strain SC5314 / ATCC MYA-2876) OX=237561 GN=BBC1 PE=4 SV=1	Bbc1	A0A1D8PE54 1xPhospho [S549(100)]	177.14	0.0119996	1	1	1	0	0	0	0	0	0	0	0	0
Uncharacterized protein OS=Candida albicans (strain SC5314 / ATCC MYA-2876) OX=237561 GN=orf19.1600 PE=4 SV=1	orf19.1600	A0A1D8PIE2 1xPhospho [S525(100)]	89.2571	0.0498759	1	1	0	0	0	0	0	0	0	0	0	0
G2/mitotic-specific cyclin-4 OS=Candida albicans (strain SC5314 / ATCC MYA-2876) OX=237561 GN=CLB4 PE=1 SV=1	Clb4	Q5A0A9 1xPhospho [S23(100)]	55.0692	0.0431811	0	1	1	0	0	0	0	0	0	0	0	0
Uncharacterized protein OS=Candida albicans (strain SC5314 / ATCC MYA-2876) OX=237561 GN=CAALFM_CR08420WA PE=4 SV=1	orf19.6408	Q5A355 1xPhospho [S482(99.7)]	51.6578	0.0462623	1	1	1	0	0	0	1	1	1	0	0	0
Mtm1p OS=Candida albicans (strain SC5314 / ATCC MYA-2876) OX=237561 GN=MTM1 PE=3 SV=1	Mtm1	A0A1D8PDJ9 1xPhospho [T202(100)]	38.3805	0.00807928	0	0	0	1	1	0	0	0	0	0	0	0
Bromo domain-containing protein OS=Candida albicans (strain SC5314 / ATCC MYA-2876) OX=237561 GN=orf19.3949 PE=4 SV=1	orf19.3949	A0A1D8PP04 1xPhospho [S107(100)]	30.887	0.0361325	1	1	1	0	0	0	0	0	0	0	0	0
Vacuolar protein sorting-associated protein 27 OS=Candida albicans (strain SC5314 / ATCC MYA-2876) OX=237561 GN=VPS27 PE=3 SV=2	Vps27	Q5ABD9 1xPhospho [S820(100)]	28.8933	0.0420003	1	1	1	0	0	0	0	0	0	0	0	0
DAO domain-containing protein OS=Candida albicans (strain SC5314 / ATCC MYA-2876) OX=237561 GN=orf19.2333 PE=4 SV=1	orf19.2333	A0A1D8PEZ9 1xPhospho [S141(100)]	27.631	0.0127529	1	1	1	0	0	0	0	0	0	0	0	0
Lipoyl synthase, mitochondrial OS=Candida albicans (strain SC5314 / ATCC MYA-2876) OX=237561 GN=LAB5 PE=3 SV=1	Lab5	P0CH67 2xPhospho [T178(98.5); T179(98.5)]	25.0353	0.0400307	0	0	0	1	0	1	0	0	0	0	0	0
Vacuolar protein sorting-associated protein 27 OS=Candida albicans (strain SC5314 / ATCC MYA-2876) OX=237561 GN=VPS27 PE=3 SV=2	Vps27	Q5ABD9 1xPhospho [S/T/Y]	24.4099	0.00856798	1	1	0	0	0	0	1	1	1	0	0	0
FG-nucleoporin OS=Candida albicans (strain SC5314 / ATCC MYA-2876) OX=237561 GN=orf19.5040 PE=4 SV=1	orf19.5040	A0A1D8PLY0 1xPhospho [S100(100)]	20.9264	0.024726	0	1	1	0	0	0	0	0	0	0	0	0
Uncharacterized protein OS=Candida albicans (strain SC5314 / ATCC MYA-2876) OX=237561 GN=orf19.6874 PE=4 SV=1	orf19.6874	Q59T43 1xPhospho [S/T]	17.2929	0.00638688	0	1	1	0	0	0	0	0	0	0	0	0
Enolase 1 OS=Candida albicans (strain SC5314 / ATCC MYA-2876) OX=237561 GN=ENO1 PE=2 SV=1	Eno1	P30575 3xPhospho [T355(99.8); T357(99.8); S359(99.8)]	16.4543	0.0343083	0	0	0	0	1	1	0	0	0	0	0	0
VASt domain-containing protein OS=Candida albicans (strain SC5314 / ATCC MYA-2876) OX=237561 GN=orf19.4423 PE=3 SV=1	orf19.4423	A0A1D8PE20 1xPhospho [S243(100)]	13.5008	0.0297652	1	1	1	0	0	0	1	1	1	0	0	0
Origin recognition complex subunit 2 OS=Candida albicans (strain SC5314 / ATCC MYA-2876) OX=237561 GN=orf19.5358 PE=3 SV=1	orf19.5358	Q5A5P1 1xAcetyl [N-Term]; 1xPhospho [S10(100)]	12.7274	0.00823974	0	1	1	0	0	0	0	1	0	0	0	0
Cyclin-dependent serine/threonine protein kinase OS=Candida albicans (strain SC5314 / ATCC MYA-2876) OX=237561 GN=orf19.1619 PE=4 SV=1	orf19.1619	Q5AJH3 2xPhospho [S522(98.8); S532(100)]	11.764	0.0215658	1	1	1	0	0	0	0	1	1	0	0	0
AP-3 complex subunit delta OS=Candida albicans (strain SC5314 / ATCC MYA-2876) OX=237561 GN=APL5 PE=3 SV=1	Apl5	A0A1D8PJJ8 1xPhospho [S1021(99.4)]	11.4834	0.0389329	1	1	1	0	0	0	0	1	1	0	0	0
VASt domain-containing protein OS=Candida albicans (strain SC5314 / ATCC MYA-2876) OX=237561 GN=orf19.4423 PE=3 SV=1	orf19.4423	A0A1D8PE20 1xPhospho [S199(99.5)]	11.2076	0.031799	1	1	1	0	0	0	1	1	1	0	0	0
Ltv1p OS=Candida albicans (strain SC5314 / ATCC MYA-2876) OX=237561 GN=LTV1 PE=3 SV=1	Ltv1	A0A1D8PUB0 1xPhospho [S241(100)]	8.0358	0.00365962	1	1	1	0	0	0	1	1	1	0	0	0
Uncharacterized protein OS=Candida albicans (strain SC5314 / ATCC MYA-2876) OX=237561 GN=orf19.4349 PE=4 SV=1	orf19.4349	A0A1D8PNL5 1xPhospho [S445(100)]	8.01859	0.0040835	1	1	1	0	0	0	0	0	0	0	0	0
Chitin synthase OS=Candida albicans (strain SC5314 / ATCC MYA-2876) OX=237561 GN=CHS1 PE=4 SV=1	Chs1	Q5A594 1xPhospho [S79(100)]	6.82866	0.0209385	1	1	1	0	0	0	1	1	1	0	1	0
Palmitoyltransferase AKR1 OS=Candida albicans (strain SC5314 / ATCC MYA-2876) OX=237561 GN=AKR1 PE=3 SV=1	Akr1	Q5AL27 2xPhospho [S334(100); Y337(100)]	6.29287	0.0366678	0	0	0	1	1	1	0	0	0	0	1	0
Glyceraldehyde-3-phosphate dehydrogenase OS=Candida albicans (strain SC5314 / ATCC MYA-2876) OX=237561 GN=TDH3 PE=3 SV=1	Tdh3	Q5ADM7 1xPhospho [T183(100)]	5.40174	0.0307682	1	1	1	0	0	1	0	0	0	0	0	0
Spa2p OS=Candida albicans (strain SC5314 / ATCC MYA-2876) OX=237561 GN=SPA2 PE=4 SV=1	Spa2	A0A1D8PFH4 1xPhospho [S880(99.4)]	5.00298	0.00357283	1	1	1	0	0	0	0	0	0	0	0	0
Bbc1p OS=Candida albicans (strain SC5314 / ATCC MYA-2876) OX=237561 GN=BBC1 PE=4 SV=1	Bbc1	A0A1D8PE54 1xPhospho [S]	4.47625	0.000578847	1	1	1	0	0	0	1	1	1	0	0	0
SWI5-dependent HO expression protein 3 OS=Candida albicans (strain SC5314 / ATCC MYA-2876) OX=237561 GN=SHE3 PE=3 SV=2	She3	Q5ABV6 1xPhospho [T372(99.6)]	-4.0109	0.0446904	0	0	0	0	0	0	1	1	0	0	0	0
E3 ubiquitin-protein ligase BRE1 OS=Candida albicans (strain SC5314 / ATCC MYA-2876) OX=237561 GN=BRE1 PE=3 SV=1	Bre1	Q5A4X0 2xPhospho [S17(100); S/T]	-4.01318	0.0498766	1	0	0	0	0	0	0	1	1	0	0	0
Uncharacterized protein OS=Candida albicans (strain SC5314 / ATCC MYA-2876) OX=237561 GN=orf19.3976 PE=4 SV=1	orf19.3976	A0A1D8PP27 2xPhospho [S25(100); S/Y/T]	-4.02531	0.0206776	0	0	0	0	0	0	1	1	0	0	0	0
Histone-lysine N-methyltransferase, H3 lysine-79 specific OS=Candida albicans (strain SC5314 / ATCC MYA-2876) OX=237561 GN=DOT1 PE=3 SV=1	Dot1	Q5A309 1xPhospho [S15(100)]	-4.14326	0.00201877	0	1	0	0	0	0	1	1	1	0	0	0
Cta24p OS=Candida albicans (strain SC5314 / ATCC MYA-2876) OX=237561 GN=CTA24 PE=4 SV=1	Cta24	A0A1D8PP87 1xPhospho [T182(99.5)]	-4.18638	0.0175476	0	1	0	0	0	0	1	1	1	0	0	0
Uncharacterized protein OS=Candida albicans (strain SC5314 / ATCC MYA-2876) OX=237561 GN=orf19.6871 PE=4 SV=1	orf19.6871	Q59T47 2xPhospho [S1059(98.7); S1064(100)]	-4.20402	0.0253099	0	0	0	0	0	0	1	1	1	0	0	0
Uncharacterized protein OS=Candida albicans (strain SC5314 / ATCC MYA-2876) OX=237561 GN=orf19.6268 PE=4 SV=1	orf19.6268	A0A1D8PDT2 1xPhospho [S416(100)]	-4.22148	0.00947261	0	0	0	0	0	0	1	1	1	0	0	0
Protein-lysine N-methyltransferase EFM5 OS=Candida albicans (strain SC5314 / ATCC MYA-2876) OX=237561 GN=EFM5 PE=3 SV=1	Efm5	Q5A653 1xAcetyl [N-Term]; 1xPhospho [T2(100)]	-4.25693	0.0418326	0	1	0	0	0	0	1	1	0	0	0	0
Chromatin-remodeling ATPase OS=Candida albicans (strain SC5314 / ATCC MYA-2876) OX=237561 GN=orf19.3035 PE=4 SV=1	orf19.3035	A0A1D8PCZ6 2xPhospho [S958(99); S962(99)]	-4.25973	0.0109976	0	1	0	0	0	0	1	1	1	0	0	0
Ribosomal protein P2B OS=Candida albicans (strain SC5314 / ATCC MYA-2876) OX=237561 GN=RPP2B PE=3 SV=1	Rpp2B	Q5ANH5 1xPhospho [S76(100)]	-4.27782	0.0396529	1	1	1	1	1	1	1	1	1	1	1	1
Vac7p OS=Candida albicans (strain SC5314 / ATCC MYA-2876) OX=237561 GN=VAC7 PE=4 SV=1	Vac7	Q59PA6 1xPhospho [S417(99.5)]	-4.36975	0.00469818	0	0	0	0	0	0	1	1	1	0	0	0
Bzz1p OS=Candida albicans (strain SC5314 / ATCC MYA-2876) OX=237561 GN=BZZ1 PE=4 SV=1	Bzz1		-4.42066	0.020679	0	0	0	0	0	0	1	1	0	0	0	0
Sac7p OS=Candida albicans (strain SC5314 / ATCC MYA-2876) OX=237561 GN=SAC7 PE=4 SV=1	Sac7	A0A1D8PQG5 2xPhospho [S165(100); S167(100)]	-4.42404	0.0014458	0	1	0	0	0	0	1	1	1	0	0	0
Serine/threonine-protein kinase GIN4 OS=Candida albicans (strain SC5314 / ATCC MYA-2876) OX=237561 GN=GIN4 PE=1 SV=1	Gin4	Q59W62 3xPhospho [T992(99.4); S999(100); Y/T]	-4.44195	0.0386007	0	0	0	0	0	0	1	0	1	0	0	0
PHB domain-containing protein OS=Candida albicans (strain SC5314 / ATCC MYA-2876) OX=237561 GN=SLP3 PE=3 SV=1	Slp3	A0A1D8PTU3 1xAcetyl [N-Term]; 2xPhospho [S8(98.8); S11(100)]	-4.46193	0.0190425	0	1	0	0	0	0	1	1	1	0	0	0
Sulfite reductase subunit alpha OS=Candida albicans (strain SC5314 / ATCC MYA-2876) OX=237561 GN=MET10 PE=3 SV=1	Met10	A0A1D8PIF6 1xPhospho [S14(98.9)]	-4.49122	0.0438904	1	1	0	0	0	0	1	1	0	0	0	0
Uncharacterized protein OS=Candida albicans (strain SC5314 / ATCC MYA-2876) OX=237561 GN=orf19.6871 PE=4 SV=1	orf19.6871	Q59T47 1xPhospho [S]	-4.49904	0.0481636	0	0	1	0	0	0	1	1	0	0	0	0
Translation initiation factor eIF4G OS=Candida albicans (strain SC5314 / ATCC MYA-2876) OX=237561 GN=TIF4631 PE=4 SV=1	Tif4631	A0A1D8PI73 2xPhospho [S444(98.7); S/T]	-4.53182	0.0265702	0	0	0	0	0	0	1	1	0	0	0	0
PH domain-containing protein OS=Candida albicans (strain SC5314 / ATCC MYA-2876) OX=237561 GN=orf19.4043 PE=4 SV=1	orf19.4043	Q5AJX7 2xPhospho [S616(98.9); T620(98.9)]	-4.54686	0.00570823	0	0	0	0	0	0	1	1	0	0	0	0
Smi1p OS=Candida albicans (strain SC5314 / ATCC MYA-2876) OX=237561 GN=SMI1 PE=3 SV=1	Smi1	A0A1D8PE53 1xPhospho [S61(100)]	-4.67409	0.0318939	0	0	0	0	0	0	1	1	0	0	0	0
Structure-specific endonuclease subunit SLX4 OS=Candida albicans (strain SC5314 / ATCC MYA-2876) OX=237561 GN=SLX4 PE=3 SV=2	Slx4	Q5AFV3 2xPhospho [S452(100); S454(100)]	-4.72274	0.0298301	1	0	0	0	0	0	0	1	1	0	0	0
Uncharacterized protein OS=Candida albicans (strain SC5314 / ATCC MYA-2876) OX=237561 GN=orf19.3003 PE=4 SV=1	orf19.3003	A0A1D8PCX0 1xPhospho [S1252(100)]	-4.80587	0.028917	1	1	0	0	0	0	1	1	1	0	0	0
Zcf21p OS=Candida albicans (strain SC5314 / ATCC MYA-2876) OX=237561 GN=ZCF21 PE=4 SV=1	Zcf21	A0A1D8PL89 1xPhospho [T21(97.7)]	-4.80783	0.00276916	0	1	1	0	0	0	1	1	1	0	0	0
ANK_REP_REGION domain-containing protein OS=Candida albicans (strain SC5314 / ATCC MYA-2876) OX=237561 GN=orf19.7109 PE=4 SV=1	orf19.7109	A0A1D8PQI0 3xPhospho [S171(100); S173(100); S175(100)]	-4.86399	0.00998036	0	1	1	0	0	0	1	1	1	0	0	0
Protein kinase OS=Candida albicans (strain SC5314 / ATCC MYA-2876) OX=237561 GN=orf19.846 PE=4 SV=1	orf19.846	A0A1D8PH10 1xPhospho [S413(100)]	-4.86587	0.0359975	0	0	0	0	0	0	1	1	0	0	0	0
Serine/threonine-protein kinase HSL1 OS=Candida albicans (strain SC5314 / ATCC MYA-2876) OX=237561 GN=HSL1 PE=1 SV=2	Hsl1	Q5AG71 1xPhospho [S782(100)]	-4.92076	0.0239546	0	1	0	0	0	0	1	1	1	0	0	0
Tricalbin OS=Candida albicans (strain SC5314 / ATCC MYA-2876) OX=237561 GN=orf19.1840 PE=4 SV=1	orf19.1840	A0A1D8PEY6 2xPhospho [S57(99.3); S60(99.3)]	-4.95428	0.0176521	0	1	0	0	0	0	1	1	1	0	0	0
Uncharacterized protein OS=Candida albicans (strain SC5314 / ATCC MYA-2876) OX=237561 GN=orf19.5247 PE=3 SV=1	orf19.5247	Q5A3M3 1xPhospho [S93(100)]	-4.95523	0.00896722	0	0	0	0	0	0	1	1	1	0	0	0
Enhancer of translation termination 1 OS=Candida albicans (strain SC5314 / ATCC MYA-2876) OX=237561 GN=ETT1 PE=3 SV=1	Ett1	Q5A0J9 1xPhospho [S239(100)]	-4.96986	0.0491233	1	0	0	0	0	0	1	1	1	0	0	0
Serine/threonine-protein kinase GIN4 OS=Candida albicans (strain SC5314 / ATCC MYA-2876) OX=237561 GN=GIN4 PE=1 SV=1	Gin4	Q59W62 1xPhospho [S572(100)]	-4.98128	0.0386464	0	1	1	0	0	0	1	1	1	0	0	0
Cic1p OS=Candida albicans (strain SC5314 / ATCC MYA-2876) OX=237561 GN=CIC1 PE=4 SV=1	Cic1	A0A1D8PPJ1 1xPhospho [S20(100)]	-4.99505	0.012799	0	0	0	0	0	0	1	1	1	0	0	0
Histone-binding protein OS=Candida albicans (strain SC5314 / ATCC MYA-2876) OX=237561 GN=SET3 PE=4 SV=1	Set3	A0A1D8PFV9 1xPhospho [S80(100)]	-5.00707	0.00825501	1	1	1	0	0	0	1	1	1	0	0	0
Ubiquitin-binding protein OS=Candida albicans (strain SC5314 / ATCC MYA-2876) OX=237561 GN=CUE5 PE=4 SV=1	Cue5	A0A1D8PDI5 2xPhospho [T401(100); S403(100)]	-5.03121	0.0437353	0	0	0	0	0	0	1	1	0	0	0	0
Uncharacterized protein OS=Candida albicans (strain SC5314 / ATCC MYA-2876) OX=237561 GN=orf19.1246 PE=4 SV=1	orf19.1246	A0A1D8PMD5 3xPhospho [S678(100); S681(100); S]	-5.03747	0.0469057	1	1	0	0	0	0	1	1	1	0	0	0
Uncharacterized protein OS=Candida albicans (strain SC5314 / ATCC MYA-2876) OX=237561 GN=CAALFM_CR10800CA PE=3 SV=1	orf19.7670	A0A1D8PUA3 1xPhospho [S53(100)]	-5.06767	0.0133844	0	0	1	0	0	0	1	1	0	0	0	0
Pyruvate dehydrogenase E1 component subunit alpha OS=Candida albicans (strain SC5314 / ATCC MYA-2876) OX=237561 GN=PDA1 PE=4 SV=1	Pda1	Q5A0Z9 1xPhospho [S/Y/T]	-5.09453	0.0425104	0	1	1	0	0	0	1	1	1	0	0	0
Transcription factor CPH2 OS=Candida albicans (strain SC5314 / ATCC MYA-2876) OX=237561 GN=CPH2 PE=1 SV=1	Cph2	Q59RL7 1xPhospho [T/S]	-5.09859	0.0120636	0	0	0	0	0	0	1	1	1	0	0	0
Uncharacterized protein OS=Candida albicans (strain SC5314 / ATCC MYA-2876) OX=237561 GN=orf19.1578 PE=4 SV=1	orf19.1578	A0A1D8PGR5 2xPhospho [S1413(100); S1414(100)]	-5.14484	0.0354812	0	0	0	0	0	0	1	1	0	0	0	0
Uncharacterized protein OS=Candida albicans (strain SC5314 / ATCC MYA-2876) OX=237561 GN=orf19.962 PE=4 SV=1	orf19.962	Q5A4Y4 1xPhospho [S141(100)]	-5.15326	0.0377449	0	1	1	0	0	0	1	1	1	0	0	0
Uncharacterized protein OS=Candida albicans (strain SC5314 / ATCC MYA-2876) OX=237561 GN=orf19.6871 PE=4 SV=1	orf19.6871	Q59T47 2xPhospho [S1059(100); S1064(100)]	-5.25366	0.0294404	0	0	0	0	0	0	1	1	1	0	0	0
Uncharacterized protein OS=Candida albicans (strain SC5314 / ATCC MYA-2876) OX=237561 GN=orf19.3453 PE=4 SV=1	orf19.3453	A0A1D8PPS8 1xPhospho [S89(100)]	-5.38947	0.0405573	0	0	0	0	0	0	1	1	0	0	0	0
Hgh1p OS=Candida albicans (strain SC5314 / ATCC MYA-2876) OX=237561 GN=HGH1 PE=3 SV=1	Hgh1	Q5AMR0 1xPhospho [S]	-5.39565	0.00572689	0	0	0	0	0	0	1	1	1	0	0	0
Metallophos domain-containing protein OS=Candida albicans (strain SC5314 / ATCC MYA-2876) OX=237561 GN=orf19.3219 PE=4 SV=1	orf19.3219	A0A1D8PNT7 1xPhospho [S13(100)]	-5.4234	0.0260602	0	0	0	0	0	0	1	1	0	0	0	0
CBK1 kinase activator protein MOB2 OS=Candida albicans (strain SC5314 / ATCC MYA-2876) OX=237561 GN=MOB2 PE=1 SV=1	Mob2	Q5ABC6 3xPhospho [S83(96.7); S95(100); S97(98.9)]	-5.44419	0.0386443	0	0	0	0	0	0	1	1	0	0	0	0
Uncharacterized protein OS=Candida albicans (strain SC5314 / ATCC MYA-2876) OX=237561 GN=orf19.6871 PE=4 SV=1	orf19.6871	Q59T47 1xPhospho [S1059(98.7)]	-5.56334	0.00694122	1	0	0	0	0	0	1	1	1	0	0	0
Uncharacterized protein OS=Candida albicans (strain SC5314 / ATCC MYA-2876) OX=237561 GN=orf19.2459 PE=4 SV=1	orf19.2459	A0A1D8PDN5 1xPhospho [S/T]	-5.64209	0.0375013	0	1	0	0	0	0	1	1	1	0	0	0
Uncharacterized protein OS=Candida albicans (strain SC5314 / ATCC MYA-2876) OX=237561 GN=orf19.3501 PE=4 SV=1	orf19.3501	A0A1D8PPS6 1xPhospho [S701(100)]	-5.68855	0.00182996	1	1	0	0	0	0	1	1	1	0	0	0
Aminophospholipid translocase regulatory protein OS=Candida albicans (strain SC5314 / ATCC MYA-2876) OX=237561 GN=CDC50 PE=3 SV=1	Cdc50	A0A1D8PQ78 2xPhospho [S9(100); S10(100)]	-5.69242	0.0179712	0	1	0	0	0	0	1	1	1	0	0	0
DNA replication regulator SLD2 OS=Candida albicans (strain SC5314 / ATCC MYA-2876) OX=237561 GN=SLD2 PE=3 SV=1	Sld2	Q59UH5 1xPhospho [S69(99.4)]	-5.71475	0.0472585	0	1	0	0	0	0	1	1	1	0	0	0
Uncharacterized protein OS=Candida albicans (strain SC5314 / ATCC MYA-2876) OX=237561 GN=orf19.4553 PE=4 SV=1	orf19.4553	A0A1D8PQC6 1xPhospho [T355(100)]	-5.74286	0.00563384	0	0	0	0	0	0	1	1	1	0	0	0
Crossover junction endonuclease MUS81 OS=Candida albicans (strain SC5314 / ATCC MYA-2876) OX=237561 GN=MUS81 PE=3 SV=1	Mus81	Q59NG5 1xPhospho [S225(100)]	-5.77369	0.0308672	0	0	0	0	0	0	1	1	1	0	0	0
Sbp1p OS=Candida albicans (strain SC5314 / ATCC MYA-2876) OX=237561 GN=SBP1 PE=4 SV=1	Sbp1	Q5ANP6 1xPhospho [T139(100)]	-5.83676	0.00159292	0	0	0	0	0	0	1	1	1	0	0	0
Morphogenetic regulator of filamentous growth protein 1 OS=Candida albicans (strain SC5314 / ATCC MYA-2876) OX=237561 GN=MFG1 PE=3 SV=2	Mfg1	Q59Y46 1xPhospho [S256(100)]	-5.88018	0.0136297	0	0	0	0	0	0	1	1	1	0	0	0
Uncharacterized protein OS=Candida albicans (strain SC5314 / ATCC MYA-2876) OX=237561 GN=orf19.1658 PE=4 SV=1	orf19.1658	A0A1D8PJA9 2xPhospho [S12(99); S/T/Y]	-5.91596	0.0390918	1	1	0	0	0	0	1	1	1	0	0	0
Uncharacterized protein OS=Candida albicans (strain SC5314 / ATCC MYA-2876) OX=237561 GN=orf19.4818 PE=4 SV=1	orf19.4818	A0A1D8PEN5 2xPhospho [S/T]	-6.05251	0.0108461	0	0	0	0	0	0	1	1	1	0	0	0
Serine hydroxymethyltransferase, cytosolic OS=Candida albicans (strain SC5314 / ATCC MYA-2876) OX=237561 GN=SHM2 PE=1 SV=4	Shm2	O13426 1xAcetyl [N-Term]; 1xPhospho [S2(100)]	-6.05469	0.00323571	1	0	0	0	0	0	0	1	1	0	0	0
Iwr1 domain-containing protein OS=Candida albicans (strain SC5314 / ATCC MYA-2876) OX=237561 GN=orf19.6498 PE=3 SV=1	orf19.6498	Q5AH41 2xPhospho [S34(100); S37(99.5)]	-6.07818	0.0283494	1	0	0	0	0	0	1	1	1	0	0	0
Uncharacterized protein OS=Candida albicans (strain SC5314 / ATCC MYA-2876) OX=237561 GN=CAALFM_CR07850WA PE=4 SV=1	orf19.3714	Q59MV2 1xPhospho [S/T]	-6.14283	0.00550262	1	0	0	0	0	0	1	1	1	0	0	0
PH domain-containing protein OS=Candida albicans (strain SC5314 / ATCC MYA-2876) OX=237561 GN=orf19.5274 PE=4 SV=1	orf19.5274	A0A1D8PF97 2xPhospho [S712(100); S713(100)]	-6.17197	0.00709227	0	1	0	0	0	0	1	1	1	0	0	0
Exomer complex subunit OS=Candida albicans (strain SC5314 / ATCC MYA-2876) OX=237561 GN=BUD7 PE=4 SV=1	Bud7	Q59N76 1xPhospho [T532(97.9)]	-6.18831	0.0085751	0	0	0	0	0	0	1	1	1	0	0	0
Serine/threonine-protein kinase CST20 OS=Candida albicans (strain SC5314 / ATCC MYA-2876) OX=237561 GN=CST20 PE=3 SV=1	Cst20	P0CY24 1xPhospho [S271(99.6)]	-6.26455	0.0342894	0	1	0	0	0	0	1	0	1	0	0	0
Spa2p OS=Candida albicans (strain SC5314 / ATCC MYA-2876) OX=237561 GN=SPA2 PE=4 SV=1	Spa2	A0A1D8PFH4 2xPhospho [S954(100); S957(100)]	-6.2781	0.030184	1	1	0	0	0	0	1	1	1	0	0	0
Associated with spindles and kinetochores protein 1 OS=Candida albicans (strain SC5314 / ATCC MYA-2876) OX=237561 GN=ASK1 PE=3 SV=1	Ask1	Q5AMH1 2xPhospho [S287(100); S/T]	-6.28972	0.0422299	0	1	0	0	0	0	1	1	1	0	0	0
RNA-binding ribosome biosynthesis protein OS=Candida albicans (strain SC5314 / ATCC MYA-2876) OX=237561 GN=MAK21 PE=3 SV=1	Mak21	Q5ANI8 2xPhospho [S89(100); S94(100)]	-6.38783	0.00234407	0	0	0	0	0	0	1	1	0	0	0	0
Formin BNI1 OS=Candida albicans (strain SC5314 / ATCC MYA-2876) OX=237561 GN=BNI1 PE=1 SV=1	Bni1	Q5AL52 2xPhospho [S1614(100); S1619(100)]	-6.42765	0.000795731	0	0	0	0	0	0	1	1	1	0	0	0
Dynamin-related GTPase OS=Candida albicans (strain SC5314 / ATCC MYA-2876) OX=237561 GN=DNM1 PE=3 SV=1	Dnm1	A0A1D8PKC9 1xPhospho [S619(100)]	-6.56042	0.0130482	0	0	0	0	0	0	1	0	1	0	0	0
Bromodomain-containing factor 1 OS=Candida albicans (strain SC5314 / ATCC MYA-2876) OX=237561 GN=BDF1 PE=1 SV=1	Bdf1	Q5A4W8 1xPhospho [S53(100)]	-6.61781	0.00588932	0	0	1	0	0	0	1	1	1	0	0	0
SAGA complex subunit OS=Candida albicans (strain SC5314 / ATCC MYA-2876) OX=237561 GN=orf19.4312 PE=4 SV=1	orf19.4312	A0A1D8PNJ5 2xPhospho [S532(100); S537(100)]	-6.65266	0.00842524	1	1	0	0	0	0	1	1	1	0	0	0
Zcf11p OS=Candida albicans (strain SC5314 / ATCC MYA-2876) OX=237561 GN=ZCF11 PE=3 SV=1	Zcf11	A0A1D8PSC7 2xPhospho [T280(100); S282(100)]	-6.69627	0.00873463	1	0	0	0	0	0	1	1	1	0	0	0
Class E vacuolar protein-sorting machinery protein HSE1 OS=Candida albicans (strain SC5314 / ATCC MYA-2876) OX=237561 GN=HSE1 PE=3 SV=1	Hse1	Q5A895 1xPhospho [S205(100)]	-6.75322	0.0205979	0	0	0	0	0	0	1	1	0	0	0	0
Fgr32p OS=Candida albicans (strain SC5314 / ATCC MYA-2876) OX=237561 GN=FGR32 PE=4 SV=1	Fgr32	A0A1D8PTM6 1xPhospho [S376(99.4)]	-6.80516	0.0144987	1	1	1	0	0	0	1	1	1	0	0	0
Uncharacterized protein OS=Candida albicans (strain SC5314 / ATCC MYA-2876) OX=237561 GN=orf19.1426 PE=4 SV=1	orf19.1426	A0A1D8PM19 1xPhospho [S187(100)]	-7.05156	0.0385712	1	0	0	0	0	0	1	1	0	0	0	0
GYF domain-containing protein OS=Candida albicans (strain SC5314 / ATCC MYA-2876) OX=237561 GN=orf19.3141 PE=4 SV=1	orf19.3141	A0A1D8PMM2 1xPhospho [S143(100)]	-7.22526	0.0403588	0	0	0	0	0	0	1	1	0	0	0	0
Rab guanine nucleotide exchange factor SEC2 OS=Candida albicans (strain SC5314 / ATCC MYA-2876) OX=237561 GN=SEC2 PE=1 SV=2	Sec2	Q5AL49 2xPhospho [S598(100); S601(99.5)]	-7.25585	0.00437494	0	0	0	0	0	0	1	1	1	0	0	0
ATP-dependent RNA helicase MAK5 OS=Candida albicans (strain SC5314 / ATCC MYA-2876) OX=237561 GN=MAK5 PE=3 SV=2	Mak5	Q59ZH9 1xPhospho [S680(100)]	-7.31367	0.0369627	0	0	0	0	0	0	1	1	0	0	0	0
Biogenesis of lysosome-related organelles complex 1 subunit CNL1 OS=Candida albicans (strain SC5314 / ATCC MYA-2876) OX=237561 GN=orf19.3007 PE=3 SV=1	orf19.3007	Q5AI45 2xPhospho [S54(99.5); S/T]	-7.33619	0.0172238	0	0	0	0	0	0	1	1	1	0	0	0
Uncharacterized protein OS=Candida albicans (strain SC5314 / ATCC MYA-2876) OX=237561 GN=orf19.3003 PE=4 SV=1	orf19.3003	A0A1D8PCX0 5xPhospho [S1285(100); T1288(100); S1291(100); S1292(100); S1296(100)]	-7.37689	0.00992585	0	0	0	0	0	0	0	1	1	0	0	0
VHS domain-containing protein OS=Candida albicans (strain SC5314 / ATCC MYA-2876) OX=237561 GN=orf19.1381 PE=4 SV=1	orf19.1381	A0A1D8PIJ4 2xPhospho [T443(99.5); S446(100)]	-7.50005	0.0126638	1	0	0	0	0	0	1	1	1	0	0	0
H/ACA ribonucleoprotein complex non-core subunit NAF1 OS=Candida albicans (strain SC5314 / ATCC MYA-2876) OX=237561 GN=CAALFM_CR04110WA PE=3 SV=1	orf19.494	A0A1D8PSP5 1xPhospho [S422(99.5)]	-7.62093	0.0163457	0	0	0	0	0	0	1	1	0	0	0	0
Uncharacterized protein OS=Candida albicans (strain SC5314 / ATCC MYA-2876) OX=237561 GN=CAALFM_CR07340CA PE=4 SV=1	orf19.6135	A0A1D8PTH5 1xPhospho [S82(100)]	-7.62245	0.00792987	0	0	0	0	0	0	1	1	1	0	0	0
Boi2p OS=Candida albicans (strain SC5314 / ATCC MYA-2876) OX=237561 GN=BOI2 PE=4 SV=1	Boi2	A0A1D8PRW9 1xPhospho [S593(100)]	-7.69265	0.00197679	1	0	0	0	0	0	1	1	1	0	0	0
Importin N-terminal domain-containing protein OS=Candida albicans (strain SC5314 / ATCC MYA-2876) OX=237561 GN=orf19.5834 PE=4 SV=1	orf19.5834	A0A1D8PGN9 2xPhospho [Y821(100); T827(100)]	-7.70627	0.026228	0	0	0	0	0	0	0	0	0	1	1	0
Uncharacterized protein OS=Candida albicans (strain SC5314 / ATCC MYA-2876) OX=237561 GN=orf19.6871 PE=4 SV=1	orf19.6871		-7.72185	0.0303036	0	1	0	0	0	0	1	0	1	0	0	0
Uncharacterized protein OS=Candida albicans (strain SC5314 / ATCC MYA-2876) OX=237561 GN=orf19.2296 PE=4 SV=1	orf19.2296	A0A1D8PF42 2xPhospho [T/S/Y]	-7.72864	0.00508944	1	1	0	0	0	0	1	1	1	0	0	0
Uncharacterized protein OS=Candida albicans (strain SC5314 / ATCC MYA-2876) OX=237561 GN=orf19.1658 PE=4 SV=1	orf19.1658	A0A1D8PJA9 1xAcetyl [N-Term]; 2xPhospho [S9(99.4); S12(98.8)]	-7.73004	0.0407749	1	1	0	0	0	0	1	1	1	0	0	0
Uncharacterized protein OS=Candida albicans (strain SC5314 / ATCC MYA-2876) OX=237561 GN=orf19.7067 PE=4 SV=1	orf19.7067	A0A1D8PQM5 1xPhospho [S982(100)]	-7.7703	0.0164677	1	1	1	0	0	0	1	1	1	0	0	0
MFS domain-containing protein OS=Candida albicans (strain SC5314 / ATCC MYA-2876) OX=237561 GN=orf19.1584 PE=4 SV=1	orf19.1584	Q5ALJ4 1xPhospho [S77(100)]	-7.78516	0.00901722	1	0	0	0	0	0	1	1	1	0	0	0
Uncharacterized protein OS=Candida albicans (strain SC5314 / ATCC MYA-2876) OX=237561 GN=orf19.6235 PE=4 SV=1	orf19.6235	A0A1D8PDX3 1xPhospho [S48(100)]	-7.87187	0.018028	1	1	0	0	0	0	1	1	1	0	0	0
mRNA cap guanine-N7 methyltransferase OS=Candida albicans (strain SC5314 / ATCC MYA-2876) OX=237561 GN=ABD1 PE=3 SV=1	Abd1	Q5ADX5 1xPhospho [S30(100)]	-7.98814	0.039623	1	0	0	0	0	0	1	1	0	0	0	0
Uncharacterized protein OS=Candida albicans (strain SC5314 / ATCC MYA-2876) OX=237561 GN=orf19.6871 PE=4 SV=1	orf19.6871	Q59T47 1xPhospho [S770(100)]	-8.1321	0.0285814	0	1	0	0	0	0	1	1	1	0	0	0
Phosphatidylinositol 4-kinase PIK1a OS=Candida albicans (strain SC5314 / ATCC MYA-2876) OX=237561 GN=PIKA PE=3 SV=1	PIKA	Q9UW24 2xPhospho [S316(100); S319(100)]	-8.16323	0.0258448	0	0	0	0	0	0	1	1	1	0	0	0
Uncharacterized protein OS=Candida albicans (strain SC5314 / ATCC MYA-2876) OX=237561 GN=orf19.4245 PE=4 SV=1	orf19.4245	A0A1D8PNH1 1xPhospho [S197(98.4)]	-8.16572	0.0148553	0	0	0	0	0	0	1	1	0	0	0	0
SnoRNA-binding rRNA-processing protein OS=Candida albicans (strain SC5314 / ATCC MYA-2876) OX=237561 GN=PWP2 PE=3 SV=1	Pwp2	Q5A852 1xPhospho [S646(100)]	-8.23125	0.00801065	0	0	0	0	0	0	1	1	1	0	0	0
Uncharacterized protein OS=Candida albicans (strain SC5314 / ATCC MYA-2876) OX=237561 GN=orf19.4246 PE=4 SV=1	orf19.4246	A0A1D8PNE5 1xPhospho [S68(100)]	-8.27674	0.0300782	0	1	0	0	0	0	1	1	1	0	0	0
Uncharacterized protein OS=Candida albicans (strain SC5314 / ATCC MYA-2876) OX=237561 GN=orf19.3469 PE=4 SV=1	orf19.3469	A0A1D8PPV3 1xPhospho [S45(100)]	-8.29857	0.0120995	0	0	0	0	0	0	0	1	1	0	0	0
Enhancer of mRNA-decapping protein 1 OS=Candida albicans (strain SC5314 / ATCC MYA-2876) OX=237561 GN=EDC1 PE=3 SV=2	Edc1	Q5ALP1 1xPhospho [S91(98.8)]	-8.33711	0.00447563	0	0	0	0	0	0	1	1	0	0	0	0
Cta3p OS=Candida albicans (strain SC5314 / ATCC MYA-2876) OX=237561 GN=CTA3 PE=4 SV=1	Cta3	A0A1D8PF53 1xAcetyl [N-Term]; 1xPhospho [S2(99.5)]	-8.36022	0.0139027	1	0	0	0	0	0	1	1	1	0	0	0
Spa2p OS=Candida albicans (strain SC5314 / ATCC MYA-2876) OX=237561 GN=SPA2 PE=4 SV=1	Spa2	A0A1D8PFH4 1xPhospho [S/T]	-8.3864	0.0166913	1	0	0	0	0	0	1	1	1	0	0	0
ANK_REP_REGION domain-containing protein OS=Candida albicans (strain SC5314 / ATCC MYA-2876) OX=237561 GN=orf19.7109 PE=4 SV=1	orf19.7109	A0A1D8PQI0 3xPhospho [S171(100); S173(100); S175(100)]	-8.57188	0.0111294	1	1	1	0	0	0	1	1	1	0	0	0
Transcription initiation factor TFIID subunit 10 OS=Candida albicans (strain SC5314 / ATCC MYA-2876) OX=237561 GN=TAF10 PE=3 SV=1	Taf10	Q5A886 1xPhospho [T79(100)]	-8.61998	0.0195139	0	0	0	0	0	0	1	1	0	0	0	0
RNA-binding protein VTS1 OS=Candida albicans (strain SC5314 / ATCC MYA-2876) OX=237561 GN=VTS1 PE=3 SV=2	Vts1	Q5AI80 1xPhospho [S]	-8.63428	0.0330395	0	0	0	0	0	0	1	1	0	0	0	0
Serine/threonine-protein kinase HSL1 OS=Candida albicans (strain SC5314 / ATCC MYA-2876) OX=237561 GN=HSL1 PE=1 SV=2	Hsl1	Q5AG71 1xPhospho [S1299(98.8)]	-8.63721	0.0323563	0	0	0	0	0	0	1	1	1	0	0	0
Serine/threonine-protein kinase GIN4 OS=Candida albicans (strain SC5314 / ATCC MYA-2876) OX=237561 GN=GIN4 PE=1 SV=1	Gin4	Q59W62 1xPhospho [S430(99.1)]	-8.87282	0.0358663	0	0	0	0	0	0	1	1	0	0	0	0
PH domain-containing protein OS=Candida albicans (strain SC5314 / ATCC MYA-2876) OX=237561 GN=orf19.4715 PE=4 SV=1	orf19.4715	A0A1D8PMG9 1xPhospho [T3555(100)]	-9.04326	0.00305155	0	0	0	0	0	0	1	1	0	0	0	0
Uncharacterized protein OS=Candida albicans (strain SC5314 / ATCC MYA-2876) OX=237561 GN=orf19.1893 PE=4 SV=1	orf19.1893	A0A1D8PHV7 1xPhospho [S768(100)]	-9.08931	0.0229749	1	0	0	0	0	0	0	1	1	0	0	0
Ato2p OS=Candida albicans (strain SC5314 / ATCC MYA-2876) OX=237561 GN=ATO2 PE=3 SV=1	Ato2	A0A1D8PJ42 5xPhospho [S4(97.3); S9(97.9); S12(100); S13(100); T/S]	-9.14182	0.0057899	0	0	0	0	0	0	1	1	1	0	0	0
Rtf1p OS=Candida albicans (strain SC5314 / ATCC MYA-2876) OX=237561 GN=RTF1 PE=4 SV=1	Rtf1	A0A1D8PQN1 2xPhospho [S2(100); S21(100)]	-9.14278	0.0455817	0	0	0	0	0	0	1	0	1	0	0	0
Protein phosphatase regulator OS=Candida albicans (strain SC5314 / ATCC MYA-2876) OX=237561 GN=LPI9 PE=4 SV=1	Lpi9	A0A1D8PQX8 1xPhospho [S138(99.5)]	-9.22556	0.00155038	1	0	0	0	0	0	1	1	1	0	0	0
Spa2p OS=Candida albicans (strain SC5314 / ATCC MYA-2876) OX=237561 GN=SPA2 PE=4 SV=1	Spa2	A0A1D8PFH4 1xPhospho [S954(100)]	-9.34134	0.0262457	1	1	0	0	0	0	1	1	1	1	0	0
Zcf21p OS=Candida albicans (strain SC5314 / ATCC MYA-2876) OX=237561 GN=ZCF21 PE=4 SV=1	Zcf21	A0A1D8PL89 2xPhospho [S20(99.1); T/S/Y]	-9.37303	0.000464774	0	0	0	0	0	0	1	1	1	0	0	0
Elongation factor 1-alpha 2 OS=Candida albicans (strain SC5314 / ATCC MYA-2876) OX=237561 GN=TEF2 PE=3 SV=2	Tef2	Q59QD6 2xPhospho [T267(100); T277(100)]	-9.53413	0.0426482	0	0	0	0	0	0	0	0	0	1	1	0
Blm3p OS=Candida albicans (strain SC5314 / ATCC MYA-2876) OX=237561 GN=BLM3 PE=3 SV=1	Blm3	Q5A2T3 2xPhospho [S1139(100); S1143(100)]	-9.53935	0.000280445	0	0	1	0	0	0	1	1	1	0	0	0
Hgt5p OS=Candida albicans (strain SC5314 / ATCC MYA-2876) OX=237561 GN=HGT5 PE=3 SV=1	Hgt5	Q5AN98 1xPhospho [S728(100)]	-9.7463	0.0347109	0	0	0	0	0	0	1	1	1	0	0	0
Rho family guanine nucleotide exchange factor OS=Candida albicans (strain SC5314 / ATCC MYA-2876) OX=237561 GN=ROM2 PE=4 SV=1	Rom2	Q5AH90 3xPhospho [S350(97.6); S351(97.6); S357(100)]	-9.79142	0.00415036	0	1	0	0	0	0	1	1	0	0	0	0
Uncharacterized protein OS=Candida albicans (strain SC5314 / ATCC MYA-2876) OX=237561 GN=orf19.7006 PE=4 SV=1	orf19.7006	A0A1D8PQS3 1xPhospho [S297(100)]	-9.7923	0.0134767	0	1	0	0	0	0	1	1	1	0	0	0
Uncharacterized protein OS=Candida albicans (strain SC5314 / ATCC MYA-2876) OX=237561 GN=orf19.3163 PE=4 SV=1	orf19.3163	A0A1D8PNC3 2xPhospho [S43(100); S44(100)]	-9.79274	0.00578281	0	0	0	0	0	0	1	1	1	0	0	0
DNA topoisomerase 2 OS=Candida albicans (strain SC5314 / ATCC MYA-2876) OX=237561 GN=TOP2 PE=3 SV=1	Top2	A0A1D8PMM1 1xPhospho [S48(99.4)]	-9.99405	0.0137356	0	0	0	0	0	0	1	1	1	0	0	0
Age1p OS=Candida albicans (strain SC5314 / ATCC MYA-2876) OX=237561 GN=AGE1 PE=4 SV=1	Age1	A0A1D8PD25 1xPhospho [S212(99.6)]	-10.0454	0.0414481	0	0	0	0	0	0	0	1	1	0	0	0
Mlp1p OS=Candida albicans (strain SC5314 / ATCC MYA-2876) OX=237561 GN=MLP1 PE=4 SV=1	Mlp1	A0A1D8PL86 3xPhospho [S75(100); S89(100); T/S]	-10.061	0.00350522	0	0	0	0	0	0	1	0	1	0	0	0
FYVE-type domain-containing protein OS=Candida albicans (strain SC5314 / ATCC MYA-2876) OX=237561 GN=orf19.1479 PE=4 SV=1	orf19.1479	A0A1D8PGH2 2xPhospho [S161(100); S/T]	-10.1411	0.00360176	0	0	0	0	0	0	1	1	1	0	0	0
Fatty acid synthase subunit alpha OS=Candida albicans (strain SC5314 / ATCC MYA-2876) OX=237561 GN=FAS2 PE=3 SV=1	Fas2	A0A1D8PK65 3xPhospho [T595(99.9); S612(100); S618(100)]	-10.1867	0.0167453	0	0	0	0	0	0	1	1	0	0	0	0
C2H2-type domain-containing protein OS=Candida albicans (strain SC5314 / ATCC MYA-2876) OX=237561 GN=orf19.2051 PE=4 SV=1	orf19.2051	A0A1D8PG77 1xPhospho [S634(99.5)]	-10.2865	0.00582795	0	0	0	0	0	0	1	1	0	0	0	0
Uncharacterized protein OS=Candida albicans (strain SC5314 / ATCC MYA-2876) OX=237561 GN=orf19.3003 PE=4 SV=1	orf19.3003	A0A1D8PCX0 4xPhospho [T1288(100); S1291(100); S1292(100); S1296(100)]	-10.2898	0.00831972	0	0	0	0	0	0	1	1	0	0	0	0
Ist1p OS=Candida albicans (strain SC5314 / ATCC MYA-2876) OX=237561 GN=IST1 PE=3 SV=1	Ist1	Q5A7Q7 2xPhospho [S194(97); S198(100)]	-10.3033	0.0118251	0	1	0	0	0	0	1	1	1	0	0	0
Cta3p OS=Candida albicans (strain SC5314 / ATCC MYA-2876) OX=237561 GN=CTA3 PE=4 SV=1	Cta3	A0A1D8PF53 2xPhospho [S263(100); S266(99.1)]	-10.4523	0.00198595	1	0	0	0	0	0	1	1	1	0	0	0
Skn1p OS=Candida albicans (strain SC5314 / ATCC MYA-2876) OX=237561 GN=SKN1 PE=3 SV=1	Skn1	A0A1D8PKE1 1xPhospho [S38(99)]	-10.6759	0.00221343	0	0	0	0	0	0	1	1	0	0	0	0
Spa2p OS=Candida albicans (strain SC5314 / ATCC MYA-2876) OX=237561 GN=SPA2 PE=4 SV=1	Spa2	A0A1D8PFH4 1xPhospho [T1179(100)]	-10.8205	0.00749871	1	0	0	0	0	0	1	1	1	0	0	0
Bzz1p OS=Candida albicans (strain SC5314 / ATCC MYA-2876) OX=237561 GN=BZZ1 PE=4 SV=1	Bzz1	A0A1D8PJ75 1xPhospho [S422(99.5)]	-10.8319	0.0492177	0	0	1	0	0	0	1	1	0	0	0	0
Rho family guanine nucleotide exchange factor OS=Candida albicans (strain SC5314 / ATCC MYA-2876) OX=237561 GN=ROM2 PE=4 SV=1	Rom2	Q5AH90 1xPhospho [S133(99.4)]	-10.9311	0.012344	0	0	0	0	0	0	1	1	0	0	0	0
Bni4p OS=Candida albicans (strain SC5314 / ATCC MYA-2876) OX=237561 GN=BNI4 PE=4 SV=1	Bni4	A0A1D8PD43 1xPhospho [S]	-11.0621	0.00122976	0	1	0	0	0	0	1	1	1	0	0	0
CENP-T_C domain-containing protein OS=Candida albicans (strain SC5314 / ATCC MYA-2876) OX=237561 GN=orf19.5051 PE=4 SV=1	orf19.5051	Q5A7B0 1xPhospho [S210(100)]	-11.5238	0.0171753	0	0	0	0	0	0	1	1	0	0	0	0
Protein kinase OS=Candida albicans (strain SC5314 / ATCC MYA-2876) OX=237561 GN=PTK2 PE=4 SV=1	Ptk2	Q5A4M7 1xPhospho [S766(100)]	-11.61	0.0205912	0	1	1	0	0	0	1	1	1	0	0	0
Uncharacterized protein OS=Candida albicans (strain SC5314 / ATCC MYA-2876) OX=237561 GN=orf19.4246 PE=4 SV=1	orf19.4246	A0A1D8PNE5 2xPhospho [S46(100); S49(100)]	-12.0845	0.00351353	0	0	0	0	0	0	1	1	1	0	0	0
Uncharacterized protein OS=Candida albicans (strain SC5314 / ATCC MYA-2876) OX=237561 GN=orf19.7006 PE=4 SV=1	orf19.7006	A0A1D8PQS3 1xPhospho [S392(100)]	-12.1237	0.0247414	1	1	1	0	0	0	1	1	1	0	0	0
Protein phosphatase regulator OS=Candida albicans (strain SC5314 / ATCC MYA-2876) OX=237561 GN=REG1 PE=4 SV=1	Reg1	A0A1D8PGA2 2xPhospho [S369(100); S/T]	-12.2333	0.01824	0	0	0	0	0	0	1	1	0	0	0	0
Uncharacterized protein OS=Candida albicans (strain SC5314 / ATCC MYA-2876) OX=237561 GN=orf19.5070 PE=4 SV=1	orf19.5070	A0A1D8PE74 1xPhospho [S]	-12.4863	0.0185798	0	0	0	0	0	0	1	1	1	0	0	0
Fcr1p OS=Candida albicans (strain SC5314 / ATCC MYA-2876) OX=237561 GN=FCR1 PE=4 SV=1	Fcr1	Q5ADM4 4xPhospho [S369(100); S370(99.4); S373(99.4); T376(100)]	-12.5054	0.0111046	0	1	1	0	0	0	0	1	1	0	0	0
Associated with spindles and kinetochores protein 1 OS=Candida albicans (strain SC5314 / ATCC MYA-2876) OX=237561 GN=ASK1 PE=3 SV=1	Ask1	Q5AMH1 1xPhospho [S317(99.3)]	-12.5446	0.00576243	0	0	0	0	0	0	1	1	0	0	0	0
Uncharacterized protein OS=Candida albicans (strain SC5314 / ATCC MYA-2876) OX=237561 GN=orf19.4246 PE=4 SV=1	orf19.4246	A0A1D8PNE5 1xPhospho [S536(100)]	-13.0737	0.042342	0	1	1	0	0	0	1	1	1	0	0	0
Bni4p OS=Candida albicans (strain SC5314 / ATCC MYA-2876) OX=237561 GN=BNI4 PE=4 SV=1	Bni4	A0A1D8PD43 2xPhospho [S630(100); S]	-13.2963	0.00125452	1	0	0	0	0	0	1	1	1	0	0	0
Uncharacterized protein OS=Candida albicans (strain SC5314 / ATCC MYA-2876) OX=237561 GN=orf19.3501 PE=4 SV=1	orf19.3501	A0A1D8PPS6 1xPhospho [S/T]	-13.4038	0.00242911	0	0	0	0	0	0	1	1	1	0	0	0
Ribonucleoside-diphosphate reductase OS=Candida albicans (strain SC5314 / ATCC MYA-2876) OX=237561 GN=RNR1 PE=3 SV=1	Rnr1	Q5A0N3 2xPhospho [S790(99.2); S796(100)]	-13.671	0.0420531	0	1	0	0	0	0	1	1	0	0	0	0
Stress protein DDR48 OS=Candida albicans (strain SC5314 / ATCC MYA-2876) OX=237561 GN=DDR48 PE=1 SV=1	Ddr48	Q59X49 1xPhospho [S140(98.1)]	-13.7269	0.0382676	1	1	0	0	0	0	1	1	1	0	0	0
Cta3p OS=Candida albicans (strain SC5314 / ATCC MYA-2876) OX=237561 GN=CTA3 PE=4 SV=1	Cta3	A0A1D8PF53 2xPhospho [T256(100); S259(99.4)]	-14.2255	0.0335223	0	0	0	0	0	0	1	1	1	0	0	0
VPS9 domain-containing protein OS=Candida albicans (strain SC5314 / ATCC MYA-2876) OX=237561 GN=CAALFM_CR02300CA PE=4 SV=1	orf19.3737	A0A1D8PS60 3xPhospho [S553(99.5); S554(99.5); S555(100)]	-14.3146	0.027978	1	1	0	0	0	0	1	1	1	0	0	0
Polyubiquitin-binding protein OS=Candida albicans (strain SC5314 / ATCC MYA-2876) OX=237561 GN=orf19.5833 PE=3 SV=1	orf19.5833	Q5A0H8 1xPhospho [S356(99.7)]	-14.329	0.0298245	0	0	0	0	0	0	1	1	1	0	0	0
PWWP domain-containing protein OS=Candida albicans (strain SC5314 / ATCC MYA-2876) OX=237561 GN=orf19.7023 PE=4 SV=1	orf19.7023	A0A1D8PQR7 2xPhospho [S51(99.2); S56(100)]	-14.6006	0.0259602	0	0	0	0	0	0	1	1	1	0	0	0
Phosphatidylserine decarboxylase proenzyme 2 OS=Candida albicans (strain SC5314 / ATCC MYA-2876) OX=237561 GN=PSD2 PE=3 SV=2	Psd2	Q5AK66 2xPhospho [S1065(100); S1068(100)]	-14.845	0.0204571	0	0	0	0	0	0	0	1	1	0	0	0
Uncharacterized protein OS=Candida albicans (strain SC5314 / ATCC MYA-2876) OX=237561 GN=orf19.5569 PE=4 SV=1	orf19.5569	A0A1D8PQ22 1xPhospho [S533(100)]	-14.9455	0.00343965	0	0	0	0	0	0	1	1	1	0	0	0
Serine/threonine protein kinase OS=Candida albicans (strain SC5314 / ATCC MYA-2876) OX=237561 GN=SAK1 PE=4 SV=1	Sak1	Q5A650 1xPhospho [S530(99.1)]	-15.1214	0.0017294	0	0	0	0	0	0	1	1	1	0	0	0
Tcc1p OS=Candida albicans (strain SC5314 / ATCC MYA-2876) OX=237561 GN=TCC1 PE=4 SV=1	Tcc1	A0A1D8PKT0 1xPhospho [S4(100)]	-15.1682	0.015185	0	0	0	0	0	0	0	1	1	0	0	0
Ubiquitin-activating enzyme E1-like OS=Candida albicans (strain SC5314 / ATCC MYA-2876) OX=237561 GN=UBA2 PE=3 SV=1	Uba2	A0A1D8PE77 1xPhospho [S575(100)]	-15.1969	0.00506537	0	0	0	0	0	0	0	1	1	0	0	0
Uncharacterized protein OS=Candida albicans (strain SC5314 / ATCC MYA-2876) OX=237561 GN=orf19.1668 PE=4 SV=1	orf19.1668	Q5AJC3 1xPhospho [S205(99.4)]	-15.5256	0.000958101	0	0	0	0	0	0	0	1	1	0	0	0
Chromatin-remodeling ATPase OS=Candida albicans (strain SC5314 / ATCC MYA-2876) OX=237561 GN=orf19.3035 PE=4 SV=1	orf19.3035	A0A1D8PCZ6 1xPhospho [S1299(100)]	-15.7979	0.026304	0	0	0	0	0	0	1	1	0	0	0	0
ACB domain-containing protein OS=Candida albicans (strain SC5314 / ATCC MYA-2876) OX=237561 GN=orf19.1634 PE=4 SV=1	orf19.1634	A0A1D8PJD5 2xPhospho [S222(100); S225(100)]	-15.9272	0.00672282	0	0	0	0	0	0	1	1	0	0	0	0
Protein kinase domain-containing protein OS=Candida albicans (strain SC5314 / ATCC MYA-2876) OX=237561 GN=orf19.764 PE=4 SV=1	orf19.764	A0A1D8PDD9 1xPhospho [S701(100)]	-16.3558	0.0143171	1	1	1	0	0	0	1	1	1	0	0	0
Amino-acid permease GAP6 OS=Candida albicans (strain SC5314 / ATCC MYA-2876) OX=237561 GN=GAP6 PE=2 SV=1	Gap6	A0A1D8PNP3 2xPhospho [S49(98.4); S50(98.4)]	-17.9119	0.0482841	0	0	0	0	0	0	1	1	0	0	0	0
Putative serine/threonine protein kinase OS=Candida albicans (strain SC5314 / ATCC MYA-2876) OX=237561 GN=KIC1 PE=4 SV=1	Kic1	Q59LK7 1xPhospho [S407(100)]	-18.2018	0.000241625	0	0	0	0	0	0	1	1	1	0	0	0
Protein kinase OS=Candida albicans (strain SC5314 / ATCC MYA-2876) OX=237561 GN=PTK2 PE=4 SV=1	Ptk2	Q5A4M7 1xPhospho [S53(100)]	-18.5727	0.000793541	0	0	0	0	0	0	1	1	1	0	0	0
Bni4p OS=Candida albicans (strain SC5314 / ATCC MYA-2876) OX=237561 GN=BNI4 PE=4 SV=1	Bni4	A0A1D8PD43 1xPhospho [S630(99.6)]	-19.2953	0.0289594	0	1	0	0	0	0	0	1	1	0	0	0
C2H2-type domain-containing protein OS=Candida albicans (strain SC5314 / ATCC MYA-2876) OX=237561 GN=orf19.7397 PE=4 SV=1	orf19.7397	A0A1D8PKE5 1xPhospho [S6(100)]	-19.8686	0.0204215	0	0	0	0	0	0	1	1	1	0	0	0
Actin OS=Candida albicans (strain SC5314 / ATCC MYA-2876) OX=237561 GN=ACT1 PE=3 SV=1	Act1	A0A1D8PFR4 1xPhospho [S200(100)]	-20.0121	0.0118588	0	0	0	0	0	0	1	1	0	0	0	0
VPS9 domain-containing protein OS=Candida albicans (strain SC5314 / ATCC MYA-2876) OX=237561 GN=CAALFM_CR02300CA PE=4 SV=1	orf19.3737	A0A1D8PS60 1xPhospho [S631(100)]	-20.2013	0.00450289	1	1	0	0	0	0	1	1	1	0	0	0
TFIID_20kDa domain-containing protein OS=Candida albicans (strain SC5314 / ATCC MYA-2876) OX=237561 GN=TAF12 PE=3 SV=1	Taf12	Q5ADM2 1xPhospho [T17(99.5)]	-20.4713	0.0275937	0	0	0	0	0	0	1	0	1	0	0	0
Glycogen [starch] synthase OS=Candida albicans (strain SC5314 / ATCC MYA-2876) OX=237561 GN=GSY1 PE=3 SV=1	Gsy1	Q5A850 1xPhospho [T637(99)]	-20.9843	0.000479729	0	0	0	0	0	1	1	1	0	0	0	0
Uncharacterized protein OS=Candida albicans (strain SC5314 / ATCC MYA-2876) OX=237561 GN=NSG2 PE=3 SV=1	PIKA	A0A1D8PJM6 2xPhospho [S60(100); S63(100)]	-21.1032	0.0149078	1	1	1	0	0	0	1	1	1	0	0	0
Phosphatase OS=Candida albicans (strain SC5314 / ATCC MYA-2876) OX=237561 GN=orf19.5406 PE=4 SV=1	orf19.5406	Q5A7R0 1xPhospho [S145(100)]	-21.4677	0.0419583	0	0	0	0	0	0	1	1	0	0	0	0
Phosphatidylinositol 4-kinase PIK1a OS=Candida albicans (strain SC5314 / ATCC MYA-2876) OX=237561 GN=PIKA PE=3 SV=1	PIKA	Q9UW24 1xPhospho [S316(100)]	-21.7615	0.0256785	0	0	0	0	0	0	1	1	0	0	0	0
Fgr3p OS=Candida albicans (strain SC5314 / ATCC MYA-2876) OX=237561 GN=FGR3 PE=4 SV=1	Fgr3	Q5A645 1xPhospho [S163(100)]	-22.34	0.00699924	0	0	0	0	0	0	1	1	0	0	0	0
Uncharacterized protein OS=Candida albicans (strain SC5314 / ATCC MYA-2876) OX=237561 GN=CAALFM_C403080WA PE=4 SV=1	orf19.2684	A0A1D8PLR3 2xPhospho [S34(98.7); S38(100)]	-22.371	0.0486191	0	0	0	0	0	0	1	0	1	0	0	0
5-methyltetrahydropteroyltriglutamate--homocysteine methyltransferase OS=Candida albicans (strain SC5314 / ATCC MYA-2876) OX=237561 GN=MET6 PE=1 SV=2	Met6	P82610 1xPhospho [S708(100)]	-22.5394	9.58559e-05	0	0	0	1	0	1	0	1	1	0	0	1
Uncharacterized protein OS=Candida albicans (strain SC5314 / ATCC MYA-2876) OX=237561 GN=orf19.426 PE=4 SV=1	orf19.426	A0A1D8PDK0 1xPhospho [S671(100)]	-23.0601	0.00514896	1	0	0	0	0	0	1	1	1	0	0	0
Mdg1p OS=Candida albicans (strain SC5314 / ATCC MYA-2876) OX=237561 GN=MDG1 PE=4 SV=1	Mdg1	A0A1D8PFV7 1xPhospho [S609(100)]	-23.1346	0.0412909	0	0	0	0	0	0	1	1	1	0	0	0
Phosphatase OS=Candida albicans (strain SC5314 / ATCC MYA-2876) OX=237561 GN=orf19.5406 PE=4 SV=1	orf19.5406	Q5A7R0 1xPhospho [S145(100)]	-23.3314	0.00120059	0	0	0	0	0	0	1	1	1	0	0	0
Kis1p OS=Candida albicans (strain SC5314 / ATCC MYA-2876) OX=237561 GN=KIS1 PE=3 SV=1	Kis1	Q59X47 1xPhospho [S/T]	-24.0725	0.0107838	0	1	0	0	0	0	1	1	0	0	0	0
E3 ubiquitin-protein ligase BRE1 OS=Candida albicans (strain SC5314 / ATCC MYA-2876) OX=237561 GN=BRE1 PE=3 SV=1	Bre1	Q5A4X0 1xPhospho [S17(100)]	-24.5552	0.031517	0	0	0	0	0	0	1	1	1	0	0	0
Uncharacterized protein OS=Candida albicans (strain SC5314 / ATCC MYA-2876) OX=237561 GN=orf19.4340 PE=4 SV=1	orf19.4340	Q5AG39 2xPhospho [S316(100); S318(100)]	-24.7463	0.0129606	0	0	0	0	0	0	0	1	1	0	0	0
Serine/threonine protein kinase OS=Candida albicans (strain SC5314 / ATCC MYA-2876) OX=237561 GN=CAALFM_CR06040WA PE=4 SV=1	orf19.3854	A0A1D8PT49 1xPhospho [S169(99.6)]	-24.7621	0.00151308	0	0	0	0	0	0	1	1	1	0	0	0
Uncharacterized protein OS=Candida albicans (strain SC5314 / ATCC MYA-2876) OX=237561 GN=orf19.4906 PE=4 SV=1	orf19.4906	A0A1D8PEU9 1xPhospho [S553(100)]	-24.9204	0.000695102	0	0	0	0	0	0	1	1	1	0	0	0
Lmo1p OS=Candida albicans (strain SC5314 / ATCC MYA-2876) OX=237561 GN=LMO1 PE=4 SV=1	Lmo1	A0A1D8PR98 1xPhospho [S585(100)]	-26.0041	0.0478746	0	0	0	0	0	0	1	1	0	0	0	0
Uncharacterized protein OS=Candida albicans (strain SC5314 / ATCC MYA-2876) OX=237561 GN=orf19.2459 PE=4 SV=1	orf19.2459		-26.1489	0.00701374	0	0	0	0	0	0	1	1	0	0	0	0
Uso6p OS=Candida albicans (strain SC5314 / ATCC MYA-2876) OX=237561 GN=USO6 PE=4 SV=1	Uso6	A0A1D8PK69 3xPhospho [S1095(98.6); S1113(97.3); S/T/Y]	-26.2856	0.00931742	0	0	0	0	0	0	1	0	1	0	0	0
DNA-directed RNA polymerase core subunit OS=Candida albicans (strain SC5314 / ATCC MYA-2876) OX=237561 GN=RPO26 PE=3 SV=1	Rpo26	Q59QT0 2xPhospho [S2(100); S26(98.6)]	-26.8128	0.0431838	0	0	0	0	0	0	1	1	1	0	0	0
Uncharacterized protein OS=Candida albicans (strain SC5314 / ATCC MYA-2876) OX=237561 GN=orf19.3213 PE=4 SV=1	orf19.3213	A0A1D8PNU5 1xPhospho [S212(100)]	-27.6918	0.0233172	1	1	0	0	0	0	1	1	1	0	0	0
Uncharacterized protein OS=Candida albicans (strain SC5314 / ATCC MYA-2876) OX=237561 GN=orf19.7450 PE=4 SV=1	orf19.7450	A0A1D8PKJ5 1xPhospho [S199(100)]	-27.892	0.00125158	0	0	0	0	0	0	1	1	0	0	0	0
Amino-acid permease GAP6 OS=Candida albicans (strain SC5314 / ATCC MYA-2876) OX=237561 GN=GAP6 PE=2 SV=1	Gap6	A0A1D8PNP3 1xPhospho [S6(94.1)]	-30.1834	0.00127688	0	0	0	0	0	0	1	0	1	0	0	0
Nucleocytoplasmic transporter OS=Candida albicans (strain SC5314 / ATCC MYA-2876) OX=237561 GN=orf19.748 PE=3 SV=1	orf19.748	A0A1D8PM92 1xPhospho [S792(100)]	-30.2961	0.00374446	0	0	0	0	0	0	1	1	1	0	0	0
Mitosis inhibitor protein kinase SWE1 OS=Candida albicans (strain SC5314 / ATCC MYA-2876) OX=237561 GN=SWE1 PE=1 SV=2	Swe1	Q5AP97 1xPhospho [S327(99.3)]	-30.5535	0.0065752	0	1	0	0	0	0	1	1	0	0	0	0
RING-type domain-containing protein OS=Candida albicans (strain SC5314 / ATCC MYA-2876) OX=237561 GN=orf19.6753 PE=4 SV=1	orf19.6753	A0A1D8PKR8 1xAcetyl [N-Term]; 1xPhospho [S/T/Y]	-30.6408	0.0167674	0	0	0	0	0	0	1	0	1	0	0	0
Protein kinase OS=Candida albicans (strain SC5314 / ATCC MYA-2876) OX=237561 GN=PTK2 PE=4 SV=1	Ptk2	Q5A4M7 2xPhospho [S53(100); S56(99.5)]	-31.0403	0.000722876	1	1	0	0	0	0	1	1	1	0	0	0
CRAL-TRIO domain-containing protein OS=Candida albicans (strain SC5314 / ATCC MYA-2876) OX=237561 GN=orf19.5711 PE=4 SV=1	orf19.5711	A0A1D8PQ60 1xPhospho [S104(98.1)]	-32.0549	0.0192505	0	0	0	0	0	0	1	1	0	0	0	0
Potential protein lysine methyltransferase SET5 OS=Candida albicans (strain SC5314 / ATCC MYA-2876) OX=237561 GN=SET5 PE=3 SV=2	Set5	Q5A1M3 2xPhospho [S419(100); S420(100)]	-33.1746	0.00780562	0	0	0	0	0	0	1	1	1	0	0	0
Ato2p OS=Candida albicans (strain SC5314 / ATCC MYA-2876) OX=237561 GN=ATO2 PE=3 SV=1	Ato2	A0A1D8PJ42 4xPhospho [S4(94.9); S9(100); S12(100); S13(100)]	-37.7674	0.0492851	0	0	0	0	0	0	1	1	0	0	0	0
Chromatin-modulating protein OS=Candida albicans (strain SC5314 / ATCC MYA-2876) OX=237561 GN=GIN1 PE=4 SV=1	Gin1	A0A1D8PF47 1xPhospho [T232(99.4)]	-37.7845	0.00726244	0	0	0	0	0	0	1	1	0	0	0	0
TFIID_20kDa domain-containing protein OS=Candida albicans (strain SC5314 / ATCC MYA-2876) OX=237561 GN=TAF12 PE=3 SV=1	Taf12	Q5ADM2 2xPhospho [T227(96.1); S/T]	-38.3895	0.0410745	0	0	0	0	0	0	1	1	0	0	0	0
Uncharacterized protein OS=Candida albicans (strain SC5314 / ATCC MYA-2876) OX=237561 GN=orf19.2296 PE=4 SV=1	orf19.2296	A0A1D8PF42 1xPhospho [S65(99.5)]	-40.3882	0.0150286	0	1	0	0	0	0	1	1	1	0	0	0
Hgh1p OS=Candida albicans (strain SC5314 / ATCC MYA-2876) OX=237561 GN=HGH1 PE=3 SV=1	Hgh1	Q5AMR0 2xPhospho [S351(100); S353(100)]	-41.0934	0.000952376	0	0	0	0	0	0	1	1	0	0	0	0
Protein kinase OS=Candida albicans (strain SC5314 / ATCC MYA-2876) OX=237561 GN=PTK2 PE=4 SV=1	Ptk2	Q5A4M7 1xPhospho [S21(99.5)]	-45.8054	0.00488391	0	1	0	0	0	0	1	1	1	0	0	0
Beta-glucan synthesis-associated protein OS=Candida albicans (strain SC5314 / ATCC MYA-2876) OX=237561 GN=KRE6 PE=3 SV=1	Kre6	A0A1D8PKB6 1xPhospho [S172(97.3)]	-46.6312	0.00207669	0	0	0	0	0	0	1	1	0	0	0	0
Tom22p OS=Candida albicans (strain SC5314 / ATCC MYA-2876) OX=237561 GN=TOM22 PE=3 SV=1	Tom22	Q59LZ9 2xPhospho [S31(98.2); S42(99.1)]	-48.3148	0.00846156	0	0	0	0	0	0	1	1	0	0	0	0
Gpr1p OS=Candida albicans (strain SC5314 / ATCC MYA-2876) OX=237561 GN=GPR1 PE=4 SV=1	Gpr1	A0A1D8PN42 1xPhospho [S530(100)]	-48.3254	0.0133098	0	1	0	0	0	0	0	1	1	0	0	0
Uncharacterized protein OS=Candida albicans (strain SC5314 / ATCC MYA-2876) OX=237561 GN=orf19.6205 PE=4 SV=1	orf19.6205	Q5AAV4 1xPhospho [S198(99.4)]	-49.7061	0.00560125	0	0	0	0	0	0	1	1	1	0	0	0
Anaphase-promoting complex subunit 1 OS=Candida albicans (strain SC5314 / ATCC MYA-2876) OX=237561 GN=APC1 PE=3 SV=1	Apc1	A0A1D8PCA6 1xPhospho [S231(100)]	-50.767	0.00817675	0	0	0	0	0	0	1	1	0	0	0	0
Uncharacterized protein OS=Candida albicans (strain SC5314 / ATCC MYA-2876) OX=237561 GN=orf19.4711 PE=4 SV=1	orf19.4711	A0A1D8PL49 1xPhospho [S/Y/T]	-51.4962	0.0303223	0	1	0	0	0	0	1	1	0	0	0	0
ATP-dependent DNA helicase PIF1 OS=Candida albicans (strain SC5314 / ATCC MYA-2876) OX=237561 GN=PIF1 PE=3 SV=2	Pif1	Q59RQ0 1xPhospho [S115(100)]	-53.4511	0.011846	0	0	0	0	0	0	1	1	0	0	0	0
Flavin adenine dinucleotide transporter OS=Candida albicans (strain SC5314 / ATCC MYA-2876) OX=237561 GN=FLC2 PE=3 SV=1	Flc2	A0A1D8PTE4 2xPhospho [S722(100); S723(100)]	-53.7231	0.00454651	0	0	0	0	0	0	1	0	1	0	0	0
Calcium-transporting ATPase OS=Candida albicans (strain SC5314 / ATCC MYA-2876) OX=237561 GN=PMC1 PE=3 SV=1	Pmc1	Q5AJ65 2xPhospho [S31(49.8); T32(49.8)]	-56.2756	0.00152387	0	0	0	0	0	0	1	1	1	0	0	0
G2/mitotic-specific cyclin CLB2 OS=Candida albicans (strain SC5314 / ATCC MYA-2876) OX=237561 GN=CLB2 PE=1 SV=1	Clb2	Q5ALY0 2xPhospho [T43(100); S/T]	-56.9712	0.0121477	0	0	0	0	0	0	1	0	1	0	0	0
Serine/threonine-protein kinase HSL1 OS=Candida albicans (strain SC5314 / ATCC MYA-2876) OX=237561 GN=HSL1 PE=1 SV=2	Hsl1	Q5AG71 1xPhospho [S52(100)]	-66.0667	0.00644271	0	0	0	0	0	0	1	1	0	0	0	0
Tos4p OS=Candida albicans (strain SC5314 / ATCC MYA-2876) OX=237561 GN=TOS4 PE=4 SV=1	Tos4	A0A1D8PF67 2xPhospho [T329(99.3); S330(100)]	-68.6598	0.0108575	1	0	0	0	0	0	1	1	1	0	0	0
Uncharacterized protein OS=Candida albicans (strain SC5314 / ATCC MYA-2876) OX=237561 GN=NSG2 PE=3 SV=1	Nsg2	A0A1D8PJM6 1xPhospho [S10(100)]	-69.8921	0.0188992	0	0	1	0	0	0	1	1	0	0	0	0
Ptr22p OS=Candida albicans (strain SC5314 / ATCC MYA-2876) OX=237561 GN=PTR22 PE=3 SV=1	Ptr22	Q59ST2 1xPhospho [S39(100)]	-70.1717	0.0246607	0	0	0	0	0	0	0	1	1	0	0	0
Enolase 1 OS=Candida albicans (strain SC5314 / ATCC MYA-2876) OX=237561 GN=ENO1 PE=2 SV=1	Eno1	P30575 1xPhospho [T/S/Y]	-78.748	0.00775039	0	0	0	1	0	0	0	0	0	0	1	1
Serine/threonine-protein kinase GIN4 OS=Candida albicans (strain SC5314 / ATCC MYA-2876) OX=237561 GN=GIN4 PE=1 SV=1	Gin4	Q59W62 1xPhospho [S720(100)]	-80.4613	0.00588574	0	0	0	0	0	0	1	1	1	0	0	0
GTPase OS=Candida albicans (strain SC5314 / ATCC MYA-2876) OX=237561 GN=BMS1 PE=4 SV=1	Bms1	A0A1D8PJ43 1xPhospho [S767(100)]	-81.1271	0.0370674	0	0	0	0	0	0	1	1	0	0	0	0
Beta-glucan synthesis-associated protein OS=Candida albicans (strain SC5314 / ATCC MYA-2876) OX=237561 GN=KRE6 PE=3 SV=1	Kre6	A0A1D8PKB6 5xPhospho [S198(100); S199(97.2); S211(100); S213(100); T/S]	-83.2072	0.00566496	0	0	0	0	0	0	1	0	1	0	0	0
Transcriptional regulator of yeast form adherence 3 OS=Candida albicans (strain SC5314 / ATCC MYA-2876) OX=237561 GN=TRY3 PE=2 SV=2	Try3	Q5A1M4 2xPhospho [S166(100); S/T]	-83.2671	0.0472563	0	0	0	0	0	0	1	1	0	0	0	0
Ptr22p OS=Candida albicans (strain SC5314 / ATCC MYA-2876) OX=237561 GN=PTR22 PE=3 SV=1	Ptr22	Q59ST2 1xAcetyl [N-Term]; 2xPhospho [S2(99.5); T3(99.5)]	-85.157	0.000772047	0	0	0	0	0	0	1	1	1	0	0	0
Uncharacterized protein OS=Candida albicans (strain SC5314 / ATCC MYA-2876) OX=237561 GN=orf19.3501 PE=4 SV=1	orf19.3501	A0A1D8PPS6 2xPhospho [S589(97.1); T593(97.1)]	-92.3953	0.00648776	0	0	0	0	0	0	1	0	1	0	0	0
Cdh1p OS=Candida albicans (strain SC5314 / ATCC MYA-2876) OX=237561 GN=CDH1 PE=3 SV=1	Cdh1	Q5ACY4 1xPhospho [S256(100)]	-95.7598	0.0209667	0	0	0	0	0	0	1	1	0	0	0	0
Negative regulator of sporulation MDS3 OS=Candida albicans (strain SC5314 / ATCC MYA-2876) OX=237561 GN=MDS3 PE=1 SV=2	Mds3	Q5ADT1 1xPhospho [S1312(100)]	-104.604	0.0237387	0	0	0	0	0	0	1	1	0	0	0	0
Uncharacterized protein OS=Candida albicans (strain SC5314 / ATCC MYA-2876) OX=237561 GN=orf19.3762 PE=4 SV=1	orf19.3762	A0A1D8PFG1 1xPhospho [T53(98.6)]	-106.319	0.00345261	0	0	0	0	0	1	0	0	0	1	0	1
Fcr1p OS=Candida albicans (strain SC5314 / ATCC MYA-2876) OX=237561 GN=FCR1 PE=4 SV=1	Fcr1	Q5ADM4 1xPhospho [S329(100)]	-108.877	0.0286756	1	1	0	0	0	0	1	1	1	0	0	0
Putative serine/threonine protein kinase OS=Candida albicans (strain SC5314 / ATCC MYA-2876) OX=237561 GN=HRK1 PE=4 SV=1	Hrk1	Q5A7Q8 3xPhospho [S81(100); S95(61.5); S/T]	-113.349	0.037158	0	0	0	0	0	0	1	1	0	0	0	0
Uncharacterized protein OS=Candida albicans (strain SC5314 / ATCC MYA-2876) OX=237561 GN=orf19.3163 PE=4 SV=1	orf19.3163	A0A1D8PNC3 1xPhospho [S164(100)]	-118.07	0.00354518	0	0	0	0	0	0	1	1	0	0	0	0
Uncharacterized protein OS=Candida albicans (strain SC5314 / ATCC MYA-2876) OX=237561 GN=orf19.5269 PE=4 SV=1	orf19.5269	Q5A3K1 1xPhospho [S108(99.6)]	-118.985	0.00358675	0	0	0	0	0	0	1	1	1	0	0	0
Uncharacterized protein OS=Candida albicans (strain SC5314 / ATCC MYA-2876) OX=237561 GN=orf19.4246 PE=4 SV=1	orf19.4246	A0A1D8PNE5 1xPhospho [S76(99.4)]	-146.5	0.0294132	0	0	0	0	0	0	1	1	0	0	0	0
Fcr1p OS=Candida albicans (strain SC5314 / ATCC MYA-2876) OX=237561 GN=FCR1 PE=4 SV=1	Fcr1	Q5ADM4 1xPhospho [S198(100)]	-149.144	0.025539	0	0	0	0	0	0	1	1	0	0	0	0
Serine/threonine-protein kinase CST20 OS=Candida albicans (strain SC5314 / ATCC MYA-2876) OX=237561 GN=CST20 PE=3 SV=1	Cst20	P0CY24 3xPhospho [S302(98.7); S312(98.7); S313(98.7)]	-154.229	0.0351166	0	0	0	0	0	0	0	1	1	0	0	0
Mitosis inhibitor protein kinase SWE1 OS=Candida albicans (strain SC5314 / ATCC MYA-2876) OX=237561 GN=SWE1 PE=1 SV=2	Swe1	Q5AP97 2xPhospho [S327(100); S/T]	-173.837	0.00629258	0	0	0	0	0	0	1	1	0	0	0	0
Pyruvate decarboxylase OS=Candida albicans (strain SC5314 / ATCC MYA-2876) OX=237561 GN=PDC11 PE=1 SV=2	Pdc11	P83779 1xPhospho [T546(100)]	-192.496	0.0260251	0	0	0	0	0	0	0	0	0	0	1	1
Protein kinase OS=Candida albicans (strain SC5314 / ATCC MYA-2876) OX=237561 GN=PTK2 PE=4 SV=1	Ptk2	Q5A4M7 1xPhospho [S/T]	-192.614	0.0321903	0	0	0	0	0	0	1	1	0	0	0	0
Sac7p OS=Candida albicans (strain SC5314 / ATCC MYA-2876) OX=237561 GN=SAC7 PE=4 SV=1	Sac7	A0A1D8PQG5 1xPhospho [S366(100)]	-198.718	0.00128468	0	0	0	0	0	0	1	1	1	0	0	0
Polynucleotide adenylyltransferase OS=Candida albicans (strain SC5314 / ATCC MYA-2876) OX=237561 GN=orf19.429 PE=3 SV=1	orf19.429	Q5A2B2 1xPhospho [S49(100)]	-216.547	0.00599622	0	0	0	0	0	0	1	1	1	0	0	0
Protein transport protein sec16 OS=Candida albicans (strain SC5314 / ATCC MYA-2876) OX=237561 GN=orf19.4346 PE=3 SV=1	orf19.4346	A0A1D8PNM2 1xPhospho [S/Y]	-222.891	0.00247976	0	0	0	0	0	0	1	1	0	0	0	0
Probable kinetochore protein SPC24 OS=Candida albicans (strain SC5314 / ATCC MYA-2876) OX=237561 GN=SPC24 PE=3 SV=2	Spc24	Q5ALU2 1xPhospho [S169(100)]	-228.56	0.00753925	0	0	0	0	0	0	1	1	0	0	0	0
Nucleolar GTP-binding protein 1 OS=Candida albicans (strain SC5314 / ATCC MYA-2876) OX=237561 GN=NOG1 PE=3 SV=1	Nog1	A0A1D8PKD3 2xPhospho [S471(100); S473(100)]	-241.594	0.0110639	0	0	0	0	0	0	1	1	1	0	0	0
Sphingolipid transporter OS=Candida albicans (strain SC5314 / ATCC MYA-2876) OX=237561 GN=NCR1 PE=3 SV=1	Ncr1	A0A1D8PFW9 2xPhospho [S1180(100); S1183(99.5)]	-262.397	0.0443195	1	1	1	0	0	0	1	1	1	0	0	0
Fcr1p OS=Candida albicans (strain SC5314 / ATCC MYA-2876) OX=237561 GN=FCR1 PE=4 SV=1	Fcr1	Q5ADM4 1xPhospho [S/T]	-286.415	0.0129831	0	0	0	0	0	0	1	1	0	0	0	0
Bbc1p OS=Candida albicans (strain SC5314 / ATCC MYA-2876) OX=237561 GN=BBC1 PE=4 SV=1	Bbc1	A0A1D8PE54 4xPhospho [T264(100); S267(100); T270(100); T/S]	-301.862	0.0118536	0	0	0	0	0	0	1	0	1	0	0	0
Uncharacterized protein OS=Candida albicans (strain SC5314 / ATCC MYA-2876) OX=237561 GN=orf19.3003 PE=4 SV=1	orf19.3003	A0A1D8PCX0 2xPhospho [S1224(99.3); S]	-344.058	0.0128345	0	0	0	0	0	0	1	1	0	0	0	0
CBK1 kinase activator protein MOB2 OS=Candida albicans (strain SC5314 / ATCC MYA-2876) OX=237561 GN=MOB2 PE=1 SV=1	Mob2	Q5ABC6 3xPhospho [S83(100); S95(100); S97(100)]	-344.526	0.00141074	0	0	0	0	0	0	1	1	1	0	0	0
PAPA-1 domain-containing protein OS=Candida albicans (strain SC5314 / ATCC MYA-2876) OX=237561 GN=orf19.3604 PE=4 SV=1	orf19.3604	A0A1D8PIC9 2xPhospho [S73(100); T81(99)]	-361.615	0.0088722	0	0	0	0	0	0	0	1	1	0	0	0
Transcription factor SFL1 OS=Candida albicans (strain SC5314 / ATCC MYA-2876) OX=237561 GN=SFL1 PE=1 SV=2	Sfl1	Q5A287 1xPhospho [S641(99.3)]	-451.554	0.035018	0	0	0	0	0	0	1	1	0	0	0	0
Uncharacterized protein OS=Candida albicans (strain SC5314 / ATCC MYA-2876) OX=237561 GN=orf19.813 PE=4 SV=1	orf19.813	Q5AHI3 3xPhospho [S444(100); S453(100); S457(100)]	-858.542	0.0113939	0	0	0	0	0	0	1	1	1	0	0	0
Fcr1p OS=Candida albicans (strain SC5314 / ATCC MYA-2876) OX=237561 GN=FCR1 PE=4 SV=1	Fcr1	Q5ADM4 2xPhospho [S113(49.2); S114(49.2)]	-4622.63	1.74233e-06	0	0	0	0	0	0	1	1	1	0	0	0
